# Supplementary material for: 1,2-Diphenyl-2-(m-tolyl­amino)ethanone
Source: Acta Crystallogr Sect E Struct Rep Online. 2010 Apr 17;66(Pt 5):o1107. doi: 10.1107/S1600536810013371 (PMC2979094; doi:10.1107/S1600536810013371)
Supplement: Supplementary file 2 [file e-66-o1107-Isup2.hkl]

# 
# h,k,l, Fc-squared, Fo-squared, sigma(Fo-squared) and status flag 
# 
data_I

_shelx_title ' T3b_2 in P-1' 
_shelx_refln_list_code          4 
_shelx_F_calc_maximum      128.81 
_exptl_crystal_F_000       320.00 
_reflns_d_resolution_high  0.8392 
 
loop_ 
 _symmetry_equiv_pos_as_xyz 
 'x, y, z' 
 '-x, -y, -z' 
 
_cell_length_a     6.0510 
_cell_length_b    11.5745 
_cell_length_c    12.9458 
_cell_angle_alpha 112.542 
_cell_angle_beta   97.396 
_cell_angle_gamma  99.960 
 
_shelx_F_squared_multiplier     1.000 
 
loop_ 
 _refln_index_h 
 _refln_index_k 
 _refln_index_l 
 _refln_F_squared_calc 
 _refln_F_squared_meas 
 _refln_F_squared_sigma 
 _refln_observed_status 
   1   0   0      146.42      134.05      2.13 o 
   2   0   0       36.59       27.19      0.49 o 
   3   0   0      122.83      119.35      1.46 o 
   4   0   0        1.58        1.07      0.39 o 
   5   0   0        1.23        0.98      0.73 o 
   6   0   0       18.43       18.14      1.21 o 
  -7   1   0        3.78        4.63      1.01 o 
  -6   1   0        2.21        1.82      1.21 o 
  -5   1   0       46.65       43.92      1.75 o 
  -4   1   0       45.25       41.67      1.26 o 
  -3   1   0       15.25       14.65      0.44 o 
  -2   1   0       66.30       55.42      0.89 o 
  -1   1   0      234.02      226.20      4.66 o 
   0   1   0     1701.18     1602.74      7.07 o 
   1   1   0     1530.48     1438.39     19.56 o 
   2   1   0        0.23        0.13      0.29 o 
   3   1   0       14.01       11.47      0.59 o 
   4   1   0       26.43       29.59      0.73 o 
   5   1   0      171.05      174.27      4.29 o 
   6   1   0        0.08        0.35      0.71 o 
  -7   2   0        0.44       -0.21      0.55 o 
  -6   2   0       72.22       76.45      2.20 o 
  -5   2   0      158.55      170.00      3.24 o 
  -4   2   0        2.85        3.86      0.62 o 
  -3   2   0      661.89      664.71     11.40 o 
  -2   2   0      113.99      112.77      2.21 o 
  -1   2   0     1751.04     1683.06     22.52 o 
   0   2   0      926.86      907.90      5.86 o 
   1   2   0       28.33       32.29      0.96 o 
   2   2   0      135.69      131.90      2.48 o 
   3   2   0      180.35      168.72      2.62 o 
   4   2   0       63.78       57.99      1.00 o 
   5   2   0        7.42        6.59      0.68 o 
   6   2   0        1.09        1.68      0.72 o 
  -7   3   0        4.48        3.05      0.65 o 
  -6   3   0        0.75        0.21      0.78 o 
  -5   3   0       23.46       25.92      1.34 o 
  -4   3   0        6.99        7.87      0.67 o 
  -3   3   0      524.03      507.24      6.09 o 
  -2   3   0      268.60      264.32      3.59 o 
  -1   3   0      593.38      606.61      6.20 o 
   0   3   0      154.33      164.23      1.21 o 
   1   3   0      491.48      495.25      7.23 o 
   2   3   0      210.70      222.53      2.25 o 
   3   3   0       13.89        8.57      0.56 o 
   4   3   0       76.53       76.97      1.57 o 
   5   3   0       32.54       33.48      1.32 o 
   6   3   0        1.60        1.98      0.69 o 
  -7   4   0        5.95        5.76      0.73 o 
  -6   4   0        1.41        1.06      1.10 o 
  -5   4   0       10.77       12.49      1.52 o 
  -4   4   0        9.56        9.77      0.66 o 
  -3   4   0      330.20      339.23      3.99 o 
  -2   4   0      129.48      113.47      0.96 o 
  -1   4   0       85.18       89.49      1.10 o 
   0   4   0       14.41       16.46      0.39 o 
   1   4   0      198.24      220.30      7.35 o 
   2   4   0      429.30      471.01      6.13 o 
   3   4   0       23.72       21.94      0.97 o 
   4   4   0      117.89      119.41      4.35 o 
   5   4   0       12.89       12.56      0.78 o 
   6   4   0        1.50        1.66      0.90 o 
  -7   5   0       15.76       17.02      0.92 o 
  -6   5   0        7.29        7.07      0.94 o 
  -5   5   0        5.62        6.74      0.94 o 
  -4   5   0       50.09       46.49      1.09 o 
  -3   5   0       16.96       23.69      0.53 o 
  -2   5   0       71.29       80.55      2.24 o 
  -1   5   0       15.22       15.75      1.16 o 
   0   5   0      302.27      320.23     20.85 o 
   1   5   0        2.95        1.04      0.70 o 
   2   5   0      241.40      232.87      4.69 o 
   3   5   0       13.05       12.79      0.68 o 
   4   5   0        2.69        2.60      0.69 o 
   5   5   0        1.94        1.48      0.72 o 
  -6   6   0        9.85        8.71      0.94 o 
  -5   6   0        1.89        0.93      0.72 o 
  -4   6   0        0.24       -0.08      0.55 o 
  -3   6   0        2.15        1.98      3.64 o 
  -2   6   0       93.93       76.45      2.96 o 
  -1   6   0       44.74       40.31      1.94 o 
   0   6   0       21.79       16.52      1.38 o 
   1   6   0      979.19     1049.74     56.02 o 
   2   6   0        1.42        1.39      0.42 o 
   3   6   0       32.52       32.70      1.27 o 
   4   6   0        1.04        1.01      0.53 o 
   5   6   0        1.71        1.83      1.00 o 
  -6   7   0        5.69        4.22      0.78 o 
  -5   7   0        0.00        0.16      0.73 o 
  -4   7   0        6.51        8.80      0.82 o 
  -3   7   0       11.08       11.75      1.05 o 
  -2   7   0       13.27       12.20      1.30 o 
  -1   7   0       15.10       18.02      1.50 o 
   0   7   0       32.08       41.71      2.19 o 
   1   7   0       86.39       89.75      1.60 o 
   2   7   0        7.47        6.96      0.79 o 
   3   7   0        0.29        0.12      0.54 o 
   4   7   0       50.74       52.80      1.40 o 
  -6   8   0        1.83        1.19      0.64 o 
  -5   8   0       30.49       31.31      1.79 o 
  -4   8   0        1.53        1.62      0.81 o 
  -3   8   0       38.62       40.80      1.70 o 
  -2   8   0       10.35        9.44      0.70 o 
  -1   8   0       36.04       36.74      0.97 o 
   0   8   0        5.99        5.55      0.65 o 
   1   8   0       17.66       19.97      1.50 o 
   2   8   0        7.55        6.96      0.78 o 
   3   8   0        4.73        5.55      0.73 o 
   4   8   0       11.05       12.49      0.72 o 
  -6   9   0        0.18        0.94      0.89 o 
  -5   9   0       10.12       11.60      1.68 o 
  -4   9   0        0.13        0.05      0.76 o 
  -3   9   0        0.77        0.30      1.24 o 
  -2   9   0       65.10       70.16      2.18 o 
  -1   9   0       65.60       70.98      1.78 o 
   0   9   0       77.71       71.99      1.82 o 
   1   9   0        4.68        5.02      0.95 o 
   2   9   0        2.77        3.56      0.89 o 
   3   9   0        0.00       -0.29      0.91 o 
  -5  10   0        0.73        0.80      0.62 o 
  -4  10   0        0.11        0.26      1.13 o 
  -3  10   0       65.20       65.26      3.12 o 
  -2  10   0        0.33        0.06      0.87 o 
  -1  10   0        1.73        2.04      0.72 o 
   0  10   0       21.37       17.47      1.32 o 
   1  10   0        0.85        1.14      0.78 o 
   2  10   0        1.17        1.13      0.70 o 
  -4  11   0        1.91        1.40      1.10 o 
  -3  11   0        0.09       -0.27      1.03 o 
  -2  11   0        2.70        2.55      0.67 o 
  -1  11   0       35.54       36.32      1.58 o 
   0  11   0        0.13        0.15      0.58 o 
   1  11   0       11.13       12.02      0.78 o 
   2  11   0       11.33       13.32      0.83 o 
  -3  12   0        0.37        0.49      0.66 o 
  -2  12   0        1.56        1.67      0.70 o 
  -1  12   0        2.73        3.52      1.11 o 
   0  12   0        0.98        0.51      0.49 o 
  -1 -12   1        0.33        0.29      0.54 o 
   0 -12   1        2.94        2.85      0.57 o 
   1 -12   1        4.31        7.09      2.77 o 
   2 -12   1        0.81        0.60      0.60 o 
   3 -12   1        0.36       -0.07      1.00 o 
   4 -12   1        1.05        1.04      0.90 o 
  -2 -11   1        8.62        8.75      0.79 o 
  -1 -11   1        7.48        6.91      0.71 o 
   0 -11   1        1.26        1.17      0.59 o 
   1 -11   1        0.04       -0.46      0.78 o 
   2 -11   1        7.20        7.17      1.03 o 
   3 -11   1        1.11        1.89      1.17 o 
   4 -11   1       11.04       12.29      1.56 o 
   5 -11   1        0.11        0.68      0.87 o 
  -3 -10   1        0.47        0.42      0.58 o 
  -2 -10   1        7.64        7.96      0.93 o 
  -1 -10   1        3.14        2.40      0.83 o 
   0 -10   1       28.97       25.07      1.18 o 
   1 -10   1        8.02        8.67      1.71 o 
   2 -10   1       75.95       79.81      2.34 o 
   3 -10   1       41.82       41.77      2.66 o 
   4 -10   1        1.71        1.64      1.14 o 
   5 -10   1        1.89        2.44      1.03 o 
  -3  -9   1        0.22        0.19      0.98 o 
  -2  -9   1        1.96        1.32      0.80 o 
  -1  -9   1        2.91        2.49      0.80 o 
   0  -9   1      140.76      149.69      3.87 o 
   1  -9   1       19.92       20.14      0.91 o 
   2  -9   1       10.56       11.31      0.90 o 
   3  -9   1       12.10       12.80      0.93 o 
   4  -9   1       16.32       16.63      2.28 o 
   5  -9   1        0.19        0.11      0.56 o 
   6  -9   1        0.00       -0.05      0.84 o 
  -4  -8   1       12.62       15.48      1.76 o 
  -3  -8   1       81.68       90.55      2.30 o 
  -2  -8   1        2.48        3.12      0.91 o 
  -1  -8   1        8.79       10.33      0.76 o 
   0  -8   1        6.57        4.93      0.69 o 
   1  -8   1        1.14        0.53      0.58 o 
   2  -8   1      118.38      127.40      2.16 o 
   3  -8   1       14.34       15.65      0.81 o 
   4  -8   1       39.81       46.21      2.29 o 
   5  -8   1       21.16       19.84      1.19 o 
   6  -8   1        0.24        0.64      0.66 o 
  -5  -7   1        2.31        1.35      0.86 o 
  -4  -7   1       27.15       28.87      1.15 o 
  -3  -7   1      105.71      108.52      2.16 o 
  -2  -7   1        6.22        8.99      0.82 o 
  -1  -7   1      221.02      234.70      4.42 o 
   0  -7   1       72.43       83.60      2.85 o 
   1  -7   1        0.58        0.04      0.86 o 
   2  -7   1        1.26        1.50      0.87 o 
   3  -7   1        9.39        7.13      0.71 o 
   4  -7   1        6.13        7.53      0.97 o 
   5  -7   1        4.04        3.65      0.86 o 
   6  -7   1        3.45        3.26      0.79 o 
  -5  -6   1        7.46        9.31      1.30 o 
  -4  -6   1        0.09        0.07      0.52 o 
  -3  -6   1        3.20        3.67      0.60 o 
  -2  -6   1       29.94       28.50      1.34 o 
  -1  -6   1      452.42      446.48      9.15 o 
   0  -6   1        0.03        0.13      0.78 o 
   1  -6   1        3.63        1.24      0.78 o 
   2  -6   1      156.98      145.82      3.12 o 
   3  -6   1        3.65        2.88      0.98 o 
   4  -6   1       72.67       65.89      2.00 o 
   5  -6   1       28.00       30.63      2.19 o 
   6  -6   1        7.31        7.42      0.94 o 
  -5  -5   1        3.64        3.17      0.80 o 
  -4  -5   1       63.29       62.22      1.47 o 
  -3  -5   1      130.60      123.48      1.86 o 
  -2  -5   1        9.43       12.43      1.21 o 
  -1  -5   1        8.08        6.87      0.89 o 
   0  -5   1       16.79       16.80      1.17 o 
   1  -5   1        1.87        1.49      0.65 o 
   2  -5   1       37.20       20.76      3.15 o 
   3  -5   1        3.83        1.69      0.29 o 
   4  -5   1        2.96        2.80      0.45 o 
   5  -5   1       10.57       10.94      1.48 o 
   6  -5   1       30.95       32.35      1.47 o 
   7  -5   1        0.15        0.19      0.77 o 
  -6  -4   1        0.61        1.24      0.92 o 
  -5  -4   1        0.62        1.17      0.53 o 
  -4  -4   1      246.75      259.14      6.73 o 
  -3  -4   1        0.00        0.09      0.91 o 
  -2  -4   1        1.86        2.55      0.57 o 
  -1  -4   1        0.31        0.31      0.39 o 
   0  -4   1     2319.15     2525.72     49.59 o 
   1  -4   1     1857.74     1796.20     15.21 o 
   2  -4   1      143.03      182.52      1.53 o 
   3  -4   1       31.69       48.32      0.78 o 
   4  -4   1       10.05       10.61      0.59 o 
   5  -4   1       20.54       24.14      1.84 o 
   6  -4   1       44.62       51.39      1.44 o 
   7  -4   1        0.04       -0.22      0.80 o 
  -6  -3   1        0.01       -0.11      0.66 o 
  -5  -3   1        0.62        1.02      0.53 o 
  -4  -3   1       48.92       50.27      1.43 o 
  -3  -3   1       34.93       40.62      1.05 o 
  -2  -3   1       10.37       13.34      0.45 o 
  -1  -3   1       11.95       15.88      0.34 o 
   0  -3   1      576.29      525.14      2.47 o 
   1  -3   1    16591.21    18083.70    105.92 o 
   2  -3   1       15.30       13.19      0.34 o 
   3  -3   1        0.32        0.31      0.38 o 
   4  -3   1       52.79       55.16      1.85 o 
   5  -3   1        0.07        0.28      0.70 o 
   6  -3   1       12.65       14.66      1.15 o 
   7  -3   1        3.42        4.06      0.95 o 
  -6  -2   1        1.92        1.71      0.75 o 
  -5  -2   1       36.62       39.13      1.51 o 
  -4  -2   1        0.89        0.31      0.33 o 
  -3  -2   1      137.72      154.49      2.25 o 
  -2  -2   1      216.86      234.92      2.27 o 
  -1  -2   1       43.35       43.57      0.79 o 
   0  -2   1       47.44       47.06      1.42 o 
   1  -2   1      281.70      289.85      2.13 o 
   2  -2   1       71.76       71.61      1.02 o 
   3  -2   1       17.25       16.08      0.52 o 
   4  -2   1        0.96        0.70      0.53 o 
   5  -2   1       80.37       82.38      3.31 o 
   6  -2   1       46.69       48.20      2.59 o 
  -6  -1   1        5.38        6.16      0.92 o 
  -5  -1   1       16.12       14.45      0.99 o 
  -4  -1   1        4.71        3.76      0.43 o 
  -3  -1   1       40.14       35.35      1.01 o 
  -2  -1   1     1360.50     1267.55     15.30 o 
  -1  -1   1        4.09        2.75      0.19 o 
   0  -1   1       95.29       94.66      2.27 o 
   1  -1   1      718.63      688.62      3.99 o 
   2  -1   1       40.15       40.62      0.84 o 
   3  -1   1        4.70        5.53      0.39 o 
   4  -1   1        1.23        1.64      0.41 o 
   5  -1   1      104.80      106.72      2.64 o 
   6  -1   1        9.40        9.27      0.97 o 
  -7   0   1        0.42        0.04      0.88 o 
  -6   0   1        2.43        2.38      1.20 o 
  -5   0   1        4.39        4.65      0.92 o 
  -4   0   1       16.10       21.42      0.89 o 
  -3   0   1       19.79       19.62      0.50 o 
  -2   0   1      252.74      258.34      5.30 o 
  -1   0   1     8884.40     8985.05     73.55 o 
   0   0   1      950.91      931.08      5.26 o 
   1   0   1      157.42      138.98      2.09 o 
   2   0   1      159.22      147.36      3.13 o 
   3   0   1       50.95       49.76      1.31 o 
   4   0   1       21.25       17.95      0.59 o 
   5   0   1       98.42      104.09      2.67 o 
   6   0   1       30.31       32.09      1.94 o 
  -7   1   1        0.51        0.40      0.55 o 
  -6   1   1       11.62       11.25      1.61 o 
  -5   1   1      188.99      200.90      2.89 o 
  -4   1   1        7.41       12.93      0.70 o 
  -3   1   1       56.51       52.26      1.38 o 
  -2   1   1      167.35      145.11      2.64 o 
  -1   1   1      708.21      660.67      6.69 o 
   0   1   1      191.61      163.83      0.93 o 
   1   1   1     2381.58     2224.74     27.59 o 
   2   1   1      511.16      490.25      3.73 o 
   3   1   1      411.20      450.32      9.28 o 
   4   1   1      405.26      399.70      4.24 o 
   5   1   1       61.13       58.68      1.44 o 
   6   1   1        1.59        1.66      0.72 o 
  -7   2   1        0.03        0.20      0.59 o 
  -6   2   1      172.97      182.97      3.31 o 
  -5   2   1       47.34       46.61      1.79 o 
  -4   2   1        0.04        0.47      0.40 o 
  -3   2   1      282.98      284.07      8.49 o 
  -2   2   1       23.33       22.70      0.50 o 
  -1   2   1      624.85      637.54     10.57 o 
   0   2   1      234.87      224.36      3.38 o 
   1   2   1     1167.24     1103.39     15.26 o 
   2   2   1      465.72      507.21      3.91 o 
   3   2   1      119.05      107.19      1.84 o 
   4   2   1       47.43       45.16      0.99 o 
   5   2   1       12.82       13.02      0.80 o 
   6   2   1        3.65        5.00      0.64 o 
  -7   3   1        0.00       -0.25      0.61 o 
  -6   3   1       92.00       97.77      3.51 o 
  -5   3   1        4.04        3.70      0.66 o 
  -4   3   1        0.01        0.01      0.40 o 
  -3   3   1        1.73        0.75      0.31 o 
  -2   3   1      512.06      553.16      3.49 o 
  -1   3   1     1062.90     1024.22     12.16 o 
   0   3   1       53.58       45.29      0.56 o 
   1   3   1       14.88       15.30      0.42 o 
   2   3   1      815.19      863.63     24.00 o 
   3   3   1       44.70       36.78      0.88 o 
   4   3   1      183.40      175.67      3.34 o 
   5   3   1        0.64        0.32      0.52 o 
   6   3   1        0.33       -0.73      0.83 o 
  -7   4   1        0.11        0.17      0.58 o 
  -6   4   1        0.51        0.51      1.13 o 
  -5   4   1       27.08       27.36      1.83 o 
  -4   4   1       91.06       92.12      1.28 o 
  -3   4   1      197.42      206.12      1.72 o 
  -2   4   1       81.79       76.67      1.02 o 
  -1   4   1      223.37      237.79      5.64 o 
   0   4   1        0.00        0.15      0.21 o 
   1   4   1      143.83      172.33      2.14 o 
   2   4   1       12.04       11.86      1.24 o 
   3   4   1       24.44       23.62      0.79 o 
   4   4   1        3.31        1.55      0.78 o 
   5   4   1        0.03        0.13      0.60 o 
  -7   5   1        9.29       10.15      0.80 o 
  -6   5   1        1.97        1.86      0.75 o 
  -5   5   1        0.61        0.11      0.78 o 
  -4   5   1       79.52       95.29      1.63 o 
  -3   5   1       17.62       21.82      0.86 o 
  -2   5   1       23.33       23.72      1.50 o 
  -1   5   1       10.23       14.91      1.28 o 
   0   5   1       47.76       53.42      2.05 o 
   1   5   1        0.53        0.89      0.80 o 
   2   5   1        0.67        1.46      0.85 o 
   3   5   1       24.98       22.39      0.84 o 
   4   5   1       16.72       13.67      1.17 o 
   5   5   1        5.29        5.96      0.80 o 
  -6   6   1        0.43       -0.10      0.57 o 
  -5   6   1        0.49        0.99      0.74 o 
  -4   6   1       17.18       18.72      0.86 o 
  -3   6   1       28.27       31.81      5.04 o 
  -2   6   1       27.30       27.92      1.70 o 
  -1   6   1        1.85        1.82      0.73 o 
   0   6   1       68.13       82.58      2.76 o 
   1   6   1       42.91       43.65      2.18 o 
   2   6   1       15.58       15.55      0.71 o 
   3   6   1        0.82        0.51      0.58 o 
   4   6   1       38.03       38.56      1.31 o 
   5   6   1        1.05        1.94      0.91 o 
  -6   7   1        2.47        2.27      0.76 o 
  -5   7   1        0.02       -0.08      0.67 o 
  -4   7   1       18.55       20.32      1.09 o 
  -3   7   1        0.36        0.58      0.72 o 
  -2   7   1       56.15       54.94      5.91 o 
  -1   7   1       18.65       17.10      1.60 o 
   0   7   1        3.55        1.58      0.51 o 
   1   7   1       46.20       43.26      1.39 o 
   2   7   1       20.09       19.66      1.07 o 
   3   7   1        6.58        7.04      0.67 o 
   4   7   1        0.00        0.32      0.64 o 
  -6   8   1        0.03        0.16      0.65 o 
  -5   8   1        4.02        4.42      0.72 o 
  -4   8   1       18.01       15.13      1.25 o 
  -3   8   1        1.74        1.15      0.75 o 
  -2   8   1       33.81       34.38      1.67 o 
  -1   8   1      134.14      144.72      2.87 o 
   0   8   1       10.11        9.66      0.72 o 
   1   8   1        0.78        0.83      0.81 o 
   2   8   1        2.30        2.37      0.67 o 
   3   8   1        0.05        0.19      0.56 o 
  -6   9   1        0.74        0.09      0.76 o 
  -5   9   1       13.64       13.97      1.08 o 
  -4   9   1        3.90        1.40      0.92 o 
  -3   9   1        2.76        2.99      1.34 o 
  -2   9   1       32.55       30.49      2.35 o 
  -1   9   1       11.60       11.52      0.82 o 
   0   9   1        7.19        7.99      1.07 o 
   1   9   1        3.18        2.18      0.65 o 
   2   9   1        0.77        0.79      0.57 o 
   3   9   1        1.81        2.58      0.65 o 
  -5  10   1        0.24        0.06      0.62 o 
  -4  10   1        3.08        3.13      1.17 o 
  -3  10   1        0.63       -0.16      1.24 o 
  -2  10   1        3.10        3.41      1.28 o 
  -1  10   1       32.32       32.85      1.60 o 
   0  10   1       29.15       27.72      1.49 o 
   1  10   1        3.47        3.99      0.79 o 
   2  10   1        0.14        0.11      0.63 o 
  -4  11   1        0.26        0.13      0.90 o 
  -3  11   1        9.30        9.11      0.98 o 
  -2  11   1       21.98       18.67      1.22 o 
  -1  11   1        2.48        2.95      0.79 o 
   0  11   1        5.65        5.61      0.64 o 
   1  11   1        1.48        1.81      0.50 o 
  -3  12   1        0.10        0.16      0.61 o 
  -2  12   1        0.01       -0.19      0.88 o 
  -1  12   1        0.32        1.00      0.92 o 
   1 -13   2        2.00        1.49      0.88 o 
   2 -13   2        0.90        1.34      0.80 o 
  -1 -12   2        3.61        2.82      0.65 o 
   0 -12   2        7.00        6.13      0.67 o 
   1 -12   2        4.86        5.34      0.90 o 
   2 -12   2        0.01        0.01      0.63 o 
   3 -12   2        0.12       -0.21      0.67 o 
   4 -12   2        0.88        1.46      0.92 o 
  -2 -11   2       12.81       13.62      1.00 o 
  -1 -11   2        0.44       -0.05      0.70 o 
   0 -11   2        0.05       -0.01      0.56 o 
   1 -11   2        4.92        3.34      1.14 o 
   2 -11   2        8.01        7.83      1.02 o 
   3 -11   2        0.69        1.17      0.77 o 
   4 -11   2        0.03        0.64      1.05 o 
   5 -11   2        9.11       10.53      1.20 o 
  -3 -10   2        0.19        0.19      0.62 o 
  -2 -10   2       38.64       39.77      1.65 o 
  -1 -10   2       34.55       38.97      1.40 o 
   0 -10   2       71.14       72.41      3.18 o 
   1 -10   2       26.93       25.18      1.29 o 
   2 -10   2       33.58       37.12      1.40 o 
   3 -10   2       10.97       10.27      1.09 o 
   4 -10   2        4.29        4.11      0.85 o 
   5 -10   2        0.06       -0.11      0.65 o 
  -4  -9   2        7.63        7.47      1.07 o 
  -3  -9   2       32.42       34.53      1.72 o 
  -2  -9   2        1.04        1.08      1.04 o 
  -1  -9   2       37.68       36.41      1.59 o 
   0  -9   2        5.96        4.57      0.63 o 
   1  -9   2        3.66        4.04      0.54 o 
   2  -9   2       89.88       89.31      2.27 o 
   3  -9   2      131.80      128.05      3.75 o 
   4  -9   2        7.11        6.67      1.01 o 
   5  -9   2        0.74        0.51      0.56 o 
   6  -9   2        0.97        0.90      0.59 o 
  -4  -8   2        5.52        6.02      0.85 o 
  -3  -8   2      119.79      130.62      2.88 o 
  -2  -8   2       77.11       77.59      3.28 o 
  -1  -8   2        1.24        0.97      0.65 o 
   0  -8   2       15.45       13.66      1.00 o 
   1  -8   2       29.34       31.26      2.04 o 
   2  -8   2       65.36       65.08      2.77 o 
   3  -8   2        0.07        0.02      0.58 o 
   4  -8   2       44.12       37.31      2.36 o 
   5  -8   2        0.23        0.46      0.60 o 
   6  -8   2        3.34        3.45      0.77 o 
  -5  -7   2        2.85        3.24      1.03 o 
  -4  -7   2       74.04       85.45      2.20 o 
  -3  -7   2      270.84      285.33      5.16 o 
  -2  -7   2       58.61       54.22      2.62 o 
  -1  -7   2       74.72       91.41      2.86 o 
   0  -7   2      139.31      145.62      3.48 o 
   1  -7   2      134.05      128.86      3.35 o 
   2  -7   2      293.36      288.51     10.90 o 
   3  -7   2        0.01       -0.07      0.54 o 
   4  -7   2        4.09        2.47      0.75 o 
   5  -7   2        0.20       -0.10      1.08 o 
   6  -7   2       23.64       24.69      1.50 o 
  -5  -6   2        0.08       -0.31      1.00 o 
  -4  -6   2       23.77       24.13      1.16 o 
  -3  -6   2      126.04      130.68      2.55 o 
  -2  -6   2       18.33       23.42      1.65 o 
  -1  -6   2        1.68        0.25      0.44 o 
   0  -6   2        3.41        5.19      0.92 o 
   1  -6   2       21.11       28.28      1.25 o 
   2  -6   2      773.46      749.48     33.67 o 
   3  -6   2       41.15       37.23      2.55 o 
   4  -6   2       28.68       27.47      1.28 o 
   5  -6   2        0.66        0.27      1.09 o 
   6  -6   2        5.43        6.28      0.84 o 
  -5  -5   2        2.68        1.92      1.14 o 
  -4  -5   2      157.43      158.75      2.25 o 
  -3  -5   2        0.43        0.95      0.43 o 
  -2  -5   2       10.05        9.42      0.76 o 
  -1  -5   2      246.29      227.94      3.51 o 
   0  -5   2      216.24      208.92      2.94 o 
   1  -5   2        5.11        4.16      0.64 o 
   2  -5   2       10.49        5.49      1.18 o 
   3  -5   2       13.36       13.75      1.27 o 
   4  -5   2       19.37       22.65      1.03 o 
   5  -5   2        0.50        0.87      1.02 o 
   6  -5   2       15.61       15.98      1.14 o 
  -6  -4   2        1.36        2.00      0.68 o 
  -5  -4   2        7.61        7.92      0.98 o 
  -4  -4   2        7.83        6.20      0.60 o 
  -3  -4   2        0.02       -0.01      0.84 o 
  -2  -4   2      164.02      161.37      6.39 o 
  -1  -4   2       16.74       15.84      1.00 o 
   0  -4   2      666.94      705.37     11.26 o 
   1  -4   2     1331.31     1288.78      4.08 o 
   2  -4   2       10.61       12.60      0.47 o 
   3  -4   2        5.84        9.05      0.52 o 
   4  -4   2        0.21        0.53      0.37 o 
   5  -4   2       18.07       19.37      1.39 o 
   6  -4   2        3.35        3.25      0.62 o 
  -6  -3   2        5.68        7.18      0.87 o 
  -5  -3   2       53.25       50.26      1.60 o 
  -4  -3   2        7.27        7.35      0.54 o 
  -3  -3   2        6.40        7.47      0.52 o 
  -2  -3   2       49.19       44.87      0.78 o 
  -1  -3   2        1.06        0.47      0.16 o 
   0  -3   2    13647.18    14417.36    293.86 o 
   1  -3   2      655.91      609.08      4.48 o 
   2  -3   2      178.11      165.33      1.51 o 
   3  -3   2       91.24       98.55      1.33 o 
   4  -3   2       49.13       50.58      1.22 o 
   5  -3   2        2.53        2.68      0.74 o 
   6  -3   2        4.85        3.93      0.84 o 
  -6  -2   2        2.80        3.73      0.81 o 
  -5  -2   2      189.85      181.33      2.41 o 
  -4  -2   2      120.72      121.54      1.28 o 
  -3  -2   2       43.45       56.22      1.13 o 
  -2  -2   2       43.04       38.09      0.61 o 
  -1  -2   2      346.82      326.38      4.64 o 
   0  -2   2       38.16       40.17      0.72 o 
   1  -2   2     4873.16     4885.26     47.69 o 
   2  -2   2      103.98       89.64      1.28 o 
   3  -2   2      163.67      175.21      3.28 o 
   4  -2   2       19.34       22.45      0.87 o 
   5  -2   2      204.01      219.72     10.86 o 
   6  -2   2        1.52        1.11      0.97 o 
  -6  -1   2        6.59        6.53      0.93 o 
  -5  -1   2      168.44      175.75      3.46 o 
  -4  -1   2      167.05      136.07      2.81 o 
  -3  -1   2      418.57      370.48      5.45 o 
  -2  -1   2      972.31      984.14     16.25 o 
  -1  -1   2      142.83      134.58      1.97 o 
   0  -1   2       13.49       13.53      0.26 o 
   1  -1   2      649.04      578.27      4.37 o 
   2  -1   2       67.36       60.44      1.13 o 
   3  -1   2      260.09      267.68      6.94 o 
   4  -1   2       54.26       51.96      1.01 o 
   5  -1   2       28.16       28.27      1.52 o 
   6  -1   2        1.10        0.83      0.75 o 
  -7   0   2        0.39        0.29      0.88 o 
  -6   0   2        6.24        4.30      0.88 o 
  -5   0   2       27.56       26.02      1.42 o 
  -4   0   2      124.52      130.25      3.11 o 
  -3   0   2       19.07       26.16      0.70 o 
  -2   0   2      941.38      947.76     10.09 o 
  -1   0   2      207.05      199.47      2.64 o 
   0   0   2      187.20      186.85      2.37 o 
   1   0   2      715.90      693.23     10.11 o 
   2   0   2      663.72      698.77      4.69 o 
   3   0   2       25.38       35.17      0.90 o 
   4   0   2       30.65       27.37      0.67 o 
   5   0   2       54.65       56.09      1.55 o 
   6   0   2        2.60        1.52      0.74 o 
  -7   1   2        2.71        1.88      0.64 o 
  -6   1   2       12.44       11.33      1.51 o 
  -5   1   2       45.95       45.75      1.78 o 
  -4   1   2        3.94        3.25      0.36 o 
  -3   1   2      272.53      306.95      4.21 o 
  -2   1   2      426.97      407.13     15.13 o 
  -1   1   2      404.11      371.80      8.98 o 
   0   1   2     3479.68     3387.84     35.99 o 
   1   1   2     2032.51     1993.15      6.12 o 
   2   1   2      510.11      464.00      8.33 o 
   3   1   2        5.07        2.82      0.47 o 
   4   1   2      179.29      175.38      2.50 o 
   5   1   2       21.18       21.01      0.94 o 
   6   1   2        5.27        6.07      0.92 o 
  -7   2   2        1.39        0.88      0.61 o 
  -6   2   2        0.00       -0.03      0.74 o 
  -5   2   2        9.92       11.06      1.64 o 
  -4   2   2       68.48       65.01      1.07 o 
  -3   2   2       72.61       80.24      1.49 o 
  -2   2   2       54.10       48.77      2.33 o 
  -1   2   2        2.34        2.64      0.30 o 
   0   2   2      376.83      354.44      1.99 o 
   1   2   2      219.05      210.45      5.51 o 
   2   2   2       26.00       23.84      0.67 o 
   3   2   2        1.35        0.68      0.39 o 
   4   2   2       49.77       49.72      1.31 o 
   5   2   2        3.85        3.18      0.58 o 
   6   2   2        7.89        7.60      0.65 o 
  -7   3   2       12.42       10.61      0.84 o 
  -6   3   2       10.22       12.38      1.09 o 
  -5   3   2       25.41       26.78      1.43 o 
  -4   3   2       30.93       34.59      0.89 o 
  -3   3   2      148.91      155.04      1.99 o 
  -2   3   2       50.85       41.04      0.72 o 
  -1   3   2       17.17       15.33      0.48 o 
   0   3   2        7.27        6.32      0.36 o 
   1   3   2      688.10      713.17     11.25 o 
   2   3   2       12.18       13.95      0.55 o 
   3   3   2      102.64      112.24      1.23 o 
   4   3   2        0.38        1.32      0.62 o 
   5   3   2       14.84       13.74      0.80 o 
  -7   4   2        0.14        0.45      0.55 o 
  -6   4   2        2.01        1.25      1.09 o 
  -5   4   2        1.30        0.52      0.74 o 
  -4   4   2      115.12      123.91      3.70 o 
  -3   4   2       78.76       81.11      1.99 o 
  -2   4   2      255.63      278.58      2.53 o 
  -1   4   2      220.08      237.32      6.61 o 
   0   4   2        6.44        6.17      0.38 o 
   1   4   2        2.96        2.44      0.30 o 
   2   4   2       49.17       53.17      2.30 o 
   3   4   2       30.74       30.05      0.94 o 
   4   4   2        3.35        3.10      0.79 o 
   5   4   2       22.31       17.91      0.93 o 
  -7   5   2        3.60        3.76      0.98 o 
  -6   5   2        0.87        0.91      0.57 o 
  -5   5   2        0.12       -0.43      0.77 o 
  -4   5   2       27.03       26.53      0.71 o 
  -3   5   2        0.91        1.85      0.34 o 
  -2   5   2       35.68       45.07      0.79 o 
  -1   5   2       26.50       24.33      1.55 o 
   0   5   2        0.11        0.29      0.60 o 
   2   5   2        4.08        3.52      0.65 o 
   3   5   2        0.15       -0.23      0.47 o 
   4   5   2        0.16       -0.34      0.74 o 
   5   5   2        0.15       -0.30      0.62 o 
  -6   6   2        0.20        0.20      1.03 o 
  -5   6   2        0.00        0.24      0.74 o 
  -4   6   2        2.23        0.70      0.60 o 
  -3   6   2        6.23        7.89      0.90 o 
  -2   6   2       56.34       55.72      2.41 o 
  -1   6   2       15.04       16.54      1.43 o 
   0   6   2       15.51        9.36      1.24 o 
   1   6   2       65.90       70.27      2.16 o 
   2   6   2       21.51       20.12      0.91 o 
   3   6   2        0.03        0.00      0.58 o 
   4   6   2        2.30        2.11      0.74 o 
  -6   7   2        3.17        2.51      0.73 o 
  -5   7   2        4.79        4.01      0.85 o 
  -4   7   2        1.88        1.87      0.66 o 
  -3   7   2       27.34       29.70      2.17 o 
  -2   7   2       47.37       46.41      3.19 o 
  -1   7   2       54.31       52.49      1.79 o 
   0   7   2       13.89       16.43      0.83 o 
   1   7   2        0.32        0.16      0.77 o 
   2   7   2        5.63        5.43      0.65 o 
   3   7   2        3.39        2.91      0.79 o 
   4   7   2        0.01        0.35      0.62 o 
  -6   8   2        2.85        2.83      0.69 o 
  -5   8   2        1.06        2.78      0.63 o 
  -4   8   2        2.10        1.77      1.12 o 
  -3   8   2        6.75        5.72      0.94 o 
  -2   8   2      162.48      169.31      4.78 o 
  -1   8   2        9.72        8.32      0.72 o 
   0   8   2        0.91        0.44      0.73 o 
   1   8   2        7.74        7.29      1.00 o 
   2   8   2       11.61       11.48      0.88 o 
   3   8   2        2.31        2.25      0.66 o 
  -5   9   2        8.63        9.48      0.92 o 
  -4   9   2        0.68        0.70      0.72 o 
  -3   9   2        2.49        2.34      1.28 o 
  -2   9   2        1.75        1.65      0.82 o 
  -1   9   2        0.55        0.48      0.65 o 
   0   9   2       17.35       16.62      1.28 o 
   1   9   2       21.08       22.50      1.09 o 
   2   9   2       21.05       20.06      0.96 o 
  -5  10   2        2.26        3.30      0.95 o 
  -4  10   2        0.00       -0.63      1.07 o 
  -3  10   2        7.73        6.49      1.40 o 
  -2  10   2        5.83        6.60      1.04 o 
  -1  10   2      125.50      122.53      2.77 o 
   0  10   2        6.41        6.45      0.93 o 
   1  10   2        0.37        0.06      0.55 o 
   2  10   2        7.02        6.03      1.01 o 
  -4  11   2        4.25        4.78      0.71 o 
  -3  11   2        1.22        1.31      0.68 o 
  -2  11   2        0.06        0.21      0.70 o 
  -1  11   2       10.96       12.54      1.00 o 
   0  11   2        4.33        4.15      0.58 o 
   0 -13   3        5.20        5.38      0.94 o 
   1 -13   3        6.71        9.78      1.37 o 
   2 -13   3        0.06       -0.05      0.64 o 
   3 -13   3        0.69        0.42      0.59 o 
  -1 -12   3        3.58        3.80      0.74 o 
   0 -12   3        9.23        9.61      1.00 o 
   1 -12   3        1.77        1.94      0.83 o 
   2 -12   3        0.40        0.13      0.79 o 
   3 -12   3        0.56        0.70      0.73 o 
   4 -12   3        8.32        9.55      1.26 o 
  -2 -11   3        8.73       11.06      1.30 o 
  -1 -11   3        1.70        1.90      0.74 o 
   0 -11   3        6.76        5.58      0.80 o 
   1 -11   3        4.01        3.70      0.62 o 
   2 -11   3        2.23        1.70      0.65 o 
   3 -11   3        0.05       -0.25      0.79 o 
   4 -11   3        6.97        7.36      1.35 o 
   5 -11   3        7.76       10.66      1.23 o 
  -3 -10   3       17.21       19.39      1.10 o 
  -2 -10   3       15.04       18.26      1.25 o 
  -1 -10   3       72.10       63.15      2.48 o 
   0 -10   3        6.73        6.83      0.69 o 
   1 -10   3        5.69        4.56      0.63 o 
   2 -10   3        8.02        7.21      0.73 o 
   3 -10   3        0.01        0.06      0.64 o 
   4 -10   3        6.35        6.54      0.74 o 
   5 -10   3        7.11        7.23      0.82 o 
  -4  -9   3       14.88       14.70      1.35 o 
  -3  -9   3        0.16        0.34      0.74 o 
  -2  -9   3        7.77        8.36      1.43 o 
  -1  -9   3       38.22       38.78      1.72 o 
   0  -9   3       17.08       15.72      0.72 o 
   1  -9   3        7.81        6.42      0.57 o 
   2  -9   3      277.02      265.87      2.77 o 
   3  -9   3      130.40      136.74      9.73 o 
   4  -9   3       17.98       17.16      1.77 o 
   5  -9   3        0.86        0.81      0.56 o 
   6  -9   3        2.14        1.73      0.58 o 
  -4  -8   3        4.86        5.05      0.83 o 
  -3  -8   3       35.37       36.10      1.32 o 
  -2  -8   3       20.67       18.73      1.83 o 
  -1  -8   3        1.26        0.58      0.75 o 
   0  -8   3        7.33       10.24      0.95 o 
   1  -8   3       13.10       10.29      1.31 o 
   2  -8   3        2.12        1.73      0.60 o 
   3  -8   3        7.56        7.62      0.75 o 
   4  -8   3       25.69       27.52      1.44 o 
   5  -8   3        0.79        0.19      0.71 o 
   6  -8   3       12.44       12.96      0.95 o 
  -5  -7   3        8.23        9.73      0.81 o 
  -4  -7   3      155.36      164.20      3.20 o 
  -3  -7   3       50.37       49.56      1.91 o 
  -2  -7   3        4.91        5.19      0.92 o 
   0  -7   3       66.83       78.68      2.49 o 
   1  -7   3      779.05      777.22     39.55 o 
   2  -7   3      254.46      234.95      3.92 o 
   3  -7   3       44.39       42.30      1.12 o 
   4  -7   3        5.86        6.75      0.75 o 
   5  -7   3       22.08       22.26      1.91 o 
   6  -7   3        3.44        4.14      0.81 o 
  -5  -6   3        0.01       -0.15      0.72 o 
  -4  -6   3       74.70       73.13      2.50 o 
  -3  -6   3        0.25        0.35      0.61 o 
  -2  -6   3       32.17       30.09      3.16 o 
  -1  -6   3       35.53       47.60      1.62 o 
   0  -6   3        0.02        2.06      1.54 o 
   1  -6   3     4736.45     4638.46     42.82 o 
   2  -6   3      228.23      206.59      3.44 o 
   3  -6   3        8.57       11.14      1.23 o 
   4  -6   3        0.22        0.29      0.57 o 
   5  -6   3        4.49        3.74      1.10 o 
   6  -6   3        6.57        6.11      0.90 o 
  -6  -5   3        2.25        2.04      0.97 o 
  -5  -5   3        2.58        2.61      0.65 o 
  -4  -5   3      190.04      192.61      2.59 o 
  -3  -5   3       12.31       13.44      0.66 o 
  -2  -5   3        0.86        1.01      0.52 o 
  -1  -5   3      199.83      237.41      3.03 o 
   0  -5   3      632.95      722.66     15.80 o 
   1  -5   3       14.61       12.65      1.68 o 
   2  -5   3      327.55      343.34      4.45 o 
   3  -5   3        3.43        1.02      0.87 o 
   4  -5   3       13.94       12.77      0.86 o 
   5  -5   3        3.67        3.21      0.81 o 
   6  -5   3       35.64       38.36      1.25 o 
  -6  -4   3        1.25        2.83      0.74 o 
  -5  -4   3        2.79        2.74      0.88 o 
  -4  -4   3      103.59      103.12      1.60 o 
  -3  -4   3        0.00        0.55      0.60 o 
  -2  -4   3      274.14      289.61      4.52 o 
  -1  -4   3       35.61       46.78      2.58 o 
   0  -4   3     1876.80     1852.01      8.70 o 
   1  -4   3      279.54      281.50      2.39 o 
   2  -4   3       13.58       16.54      0.50 o 
   3  -4   3       79.71       72.73      1.61 o 
   4  -4   3        4.32        4.22      0.44 o 
   5  -4   3       27.86       31.39      1.53 o 
   6  -4   3        8.60       10.06      0.77 o 
  -6  -3   3        9.83       10.22      0.99 o 
  -5  -3   3        5.06        3.49      0.91 o 
  -4  -3   3       26.93       28.94      0.81 o 
  -3  -3   3       42.44       57.42      1.13 o 
  -2  -3   3       88.57       93.76      1.20 o 
  -1  -3   3      391.23      387.42      4.51 o 
   0  -3   3        9.77        9.68      0.22 o 
   1  -3   3      313.77      343.19      1.88 o 
   2  -3   3      105.42       97.27      1.12 o 
   3  -3   3      335.07      314.85      3.39 o 
   4  -3   3        0.69        1.20      0.44 o 
   5  -3   3       65.99       70.04      2.16 o 
   6  -3   3       16.89       19.23      1.76 o 
  -6  -2   3       11.14       11.08      0.83 o 
  -5  -2   3        0.79        0.40      0.65 o 
  -4  -2   3       10.50       14.26      0.56 o 
  -3  -2   3       19.37       22.09      0.54 o 
  -2  -2   3        1.00        1.73      0.27 o 
  -1  -2   3       12.58       12.48      0.52 o 
   0  -2   3      582.91      593.25      5.51 o 
   1  -2   3        0.31        1.52      0.48 o 
   2  -2   3      251.70      263.50      3.35 o 
   3  -2   3      427.13      408.19     10.25 o 
   4  -2   3       57.25       59.96      1.08 o 
   5  -2   3       49.97       51.44      3.56 o 
   6  -2   3       59.22       64.53      2.83 o 
  -6  -1   3       29.32       26.06      1.40 o 
  -5  -1   3       21.29       22.81      1.39 o 
  -4  -1   3        5.18        2.20      0.42 o 
  -3  -1   3      276.83      316.22      7.01 o 
  -2  -1   3       28.29       27.90      0.73 o 
  -1  -1   3      256.80      253.10      8.57 o 
   0  -1   3       37.69       34.30      0.84 o 
   1  -1   3     2301.42     2152.62     31.27 o 
   2  -1   3      252.94      253.43      2.65 o 
   3  -1   3        0.12        0.55      0.39 o 
   4  -1   3       27.72       27.09      0.86 o 
   5  -1   3        5.37        5.23      0.92 o 
   6  -1   3        0.32        0.39      0.65 o 
  -7   0   3        0.25        0.41      0.55 o 
  -6   0   3       11.92        8.14      2.44 o 
  -5   0   3       82.91       78.92      6.91 o 
  -4   0   3        0.28        0.18      0.32 o 
  -3   0   3      104.45      115.97      1.83 o 
  -2   0   3      185.52      187.88      2.92 o 
  -1   0   3      604.62      553.86     11.14 o 
   0   0   3     3806.09     3788.10     18.54 o 
   1   0   3     1515.63     1262.35      4.21 o 
   2   0   3     2528.48     2513.75     36.06 o 
   3   0   3       24.08       30.82      1.03 o 
   4   0   3       87.15       85.87      1.71 o 
   5   0   3       12.40       10.35      0.85 o 
   6   0   3        1.38        1.76      0.70 o 
  -7   1   3        0.05        0.00      0.58 o 
  -6   1   3        0.30        0.80      0.61 o 
  -5   1   3       38.20       33.32      1.59 o 
  -4   1   3        0.13        0.64      0.43 o 
  -3   1   3      245.64      272.52      2.62 o 
  -2   1   3        0.67        1.08      0.32 o 
  -1   1   3       94.33       96.41      1.73 o 
   0   1   3       38.42       43.79      2.11 o 
   1   1   3        7.99        9.04      0.46 o 
   2   1   3       18.26       20.40      0.61 o 
   3   1   3       18.99       13.93      0.60 o 
   4   1   3        0.02       -0.23      0.51 o 
   5   1   3       24.05       20.98      1.07 o 
   6   1   3        4.48        3.58      0.71 o 
  -7   2   3        6.83        6.93      1.23 o 
  -6   2   3        1.79        1.13      0.63 o 
  -5   2   3       68.15       66.81      2.10 o 
  -4   2   3      159.22      154.03      2.14 o 
  -3   2   3        2.49        1.60      0.33 o 
  -2   2   3       41.16       53.46      2.03 o 
  -1   2   3        5.09        7.06      0.39 o 
   0   2   3       46.57       56.34      1.25 o 
   1   2   3     1312.83     1314.23     13.85 o 
   2   2   3      140.72      173.03      3.03 o 
   3   2   3       27.75       29.31      0.68 o 
   4   2   3        6.28        8.35      0.71 o 
   5   2   3        4.67        4.63      0.60 o 
   6   2   3        0.23        1.58      0.79 o 
  -7   3   3        2.91        2.18      0.64 o 
  -6   3   3        0.00       -0.18      0.69 o 
  -5   3   3        0.00       -0.53      1.21 o 
  -4   3   3       46.11       44.54      0.86 o 
  -3   3   3       67.87       68.52      1.80 o 
  -2   3   3       15.29       21.30      0.52 o 
  -1   3   3       83.53       82.20      2.53 o 
   0   3   3       88.13       77.56      2.02 o 
   1   3   3      126.06      156.92      4.36 o 
   2   3   3       76.13       66.62      1.23 o 
   3   3   3       14.92       15.67      0.61 o 
   4   3   3        3.70        1.65      0.67 o 
   5   3   3        5.52        4.79      0.69 o 
  -7   4   3        0.44        0.20      0.57 o 
  -6   4   3        0.78        0.45      0.59 o 
  -5   4   3       17.12       18.65      1.26 o 
  -4   4   3        0.09        0.27      0.36 o 
  -3   4   3        0.04        0.25      0.36 o 
  -2   4   3      687.82      713.90      5.36 o 
  -1   4   3      173.99      189.68      2.49 o 
   0   4   3      165.75      173.36      2.48 o 
   1   4   3       29.03       25.16      0.75 o 
   2   4   3       10.78       10.11      0.96 o 
   3   4   3       36.55       33.53      1.15 o 
   4   4   3       26.01       21.48      1.32 o 
   5   4   3        0.95        2.01      0.57 o 
  -6   5   3        0.27        0.60      0.58 o 
  -5   5   3        0.63        0.31      0.72 o 
  -4   5   3        1.05        1.26      0.40 o 
  -3   5   3       19.50       19.54      0.63 o 
  -2   5   3       22.78       22.87      0.64 o 
  -1   5   3      277.95      285.65      4.91 o 
   0   5   3      301.13      297.29      5.16 o 
   1   5   3       37.11       34.63      2.12 o 
   2   5   3       25.57       21.82      1.06 o 
   3   5   3        0.37        0.37      0.63 o 
   4   5   3        0.72        0.53      0.69 o 
  -6   6   3        0.00       -0.21      0.72 o 
  -5   6   3        5.73        5.63      1.34 o 
  -4   6   3        0.02        0.02      0.62 o 
  -3   6   3       54.60       52.77      2.65 o 
  -2   6   3        1.27        2.11      0.70 o 
  -1   6   3       71.86       73.93      2.83 o 
   0   6   3       40.45       43.68      1.63 o 
   1   6   3       34.53       30.63      1.20 o 
   2   6   3       35.27       30.77      1.09 o 
   3   6   3        5.83        3.45      0.84 o 
   4   6   3        4.81        4.27      0.76 o 
  -6   7   3        2.77        3.14      0.74 o 
  -5   7   3        8.48        7.98      0.96 o 
  -4   7   3       17.81       18.82      1.92 o 
  -3   7   3       11.83       12.84      1.15 o 
  -2   7   3       13.34       13.22      1.16 o 
  -1   7   3       43.96       41.29      1.40 o 
   0   7   3       35.78       32.87      1.58 o 
   1   7   3       11.23       11.14      1.12 o 
   2   7   3        0.06        0.21      0.53 o 
   3   7   3        0.47        0.24      0.68 o 
  -6   8   3        2.24        2.32      0.90 o 
  -5   8   3        6.54        7.67      0.90 o 
  -4   8   3        0.91        1.24      0.74 o 
  -3   8   3       16.64       16.03      1.93 o 
  -2   8   3        0.04       -0.08      1.11 o 
  -1   8   3        0.01        0.50      0.67 o 
   0   8   3        6.19        5.57      0.95 o 
   1   8   3       14.38       12.95      1.17 o 
   2   8   3        5.66        7.30      0.75 o 
   3   8   3       10.08       10.96      1.25 o 
  -5   9   3        3.92        3.54      0.70 o 
  -4   9   3        7.38        7.79      0.97 o 
  -3   9   3        3.25        2.83      1.33 o 
  -2   9   3       17.23       16.95      1.30 o 
  -1   9   3       17.60       17.89      1.65 o 
   0   9   3       41.82       42.34      1.77 o 
   1   9   3       64.78       69.84      1.66 o 
   2   9   3        4.39        4.41      0.61 o 
  -4  10   3        2.40        2.38      0.71 o 
  -3  10   3        0.49        0.19      0.55 o 
  -2  10   3       17.68       17.52      0.97 o 
  -1  10   3       44.25       47.89      1.75 o 
   0  10   3       39.87       41.15      1.56 o 
   1  10   3       24.10       26.87      0.96 o 
  -3  11   3        0.04        0.07      0.62 o 
  -2  11   3        3.01        2.27      1.01 o 
  -1  11   3        0.77        0.78      0.65 o 
   0  11   3        2.41        2.21      0.93 o 
   0 -13   4       23.01       23.17      1.51 o 
   1 -13   4        0.19       -0.12      1.00 o 
   2 -13   4        0.14        0.16      0.71 o 
   3 -13   4        0.69        0.37      0.51 o 
  -2 -12   4       14.02       15.79      0.91 o 
  -1 -12   4        8.19        9.46      0.92 o 
   0 -12   4        1.09        0.46      0.74 o 
   1 -12   4       14.58       13.56      0.89 o 
   2 -12   4        0.19       -0.04      0.61 o 
   3 -12   4       12.80       13.18      1.08 o 
   4 -12   4        2.74        4.04      0.75 o 
  -3 -11   4       18.77       19.79      1.41 o 
  -2 -11   4       19.42       20.91      1.21 o 
  -1 -11   4        8.98        7.06      0.95 o 
   0 -11   4        1.66        1.82      0.65 o 
   1 -11   4        2.27        1.86      0.59 o 
   2 -11   4        4.44        5.57      0.72 o 
   3 -11   4        3.11        3.35      0.67 o 
   4 -11   4        0.93        1.16      0.75 o 
   5 -11   4        0.34        0.80      0.58 o 
  -3 -10   4       12.09       13.63      0.82 o 
  -2 -10   4        2.36        2.23      0.59 o 
  -1 -10   4        3.57        3.03      0.62 o 
   0 -10   4       36.31       29.10      1.22 o 
   1 -10   4       45.69       44.82      1.25 o 
   2 -10   4       59.57       47.47      1.84 o 
   3 -10   4       12.45       11.91      1.59 o 
   4 -10   4        0.12       -0.15      0.74 o 
   5 -10   4        4.34        4.69      0.61 o 
  -4  -9   4        1.93        2.56      0.94 o 
  -3  -9   4       82.22       83.74      3.18 o 
  -2  -9   4        1.35        1.29      0.75 o 
  -1  -9   4        6.25        5.57      0.76 o 
   0  -9   4        1.01        0.68      0.50 o 
   1  -9   4        0.43        0.54      0.45 o 
   2  -9   4      611.39      560.40      4.92 o 
   3  -9   4       20.11       19.36      1.29 o 
   4  -9   4        0.23        0.11      0.57 o 
   5  -9   4        2.59        2.62      0.74 o 
   6  -9   4        1.11        0.89      0.59 o 
  -4  -8   4        0.06       -0.18      0.78 o 
  -3  -8   4       17.27       17.18      0.99 o 
  -2  -8   4       68.33       71.92      1.75 o 
  -1  -8   4        7.89        5.70      0.73 o 
   0  -8   4        0.47        0.80      0.68 o 
   1  -8   4       43.33       44.95      2.21 o 
   2  -8   4       13.89       14.52      1.20 o 
   3  -8   4       20.72       19.50      0.87 o 
   4  -8   4        4.00        3.17      0.65 o 
   5  -8   4        1.44        1.99      0.72 o 
   6  -8   4       21.01       22.40      1.13 o 
  -5  -7   4        3.23        5.62      0.78 o 
  -4  -7   4        9.31        8.37      1.46 o 
  -3  -7   4        8.72       10.24      0.88 o 
  -2  -7   4        4.95        3.72      0.82 o 
  -1  -7   4       77.71       95.60      2.89 o 
   0  -7   4        0.38        0.09      0.64 o 
   1  -7   4      564.81      564.02      6.13 o 
   2  -7   4       22.47       21.18      1.48 o 
   3  -7   4       20.09       22.72      0.88 o 
   4  -7   4        3.62        3.12      0.82 o 
   5  -7   4        0.52        0.67      1.10 o 
   6  -7   4        4.99        5.91      0.79 o 
  -5  -6   4        6.44        6.60      0.92 o 
  -4  -6   4        8.10        8.62      1.16 o 
  -3  -6   4      105.50      111.33      1.83 o 
  -2  -6   4       21.21       22.46      1.14 o 
  -1  -6   4       81.72       76.27      2.47 o 
   0  -6   4      616.54      709.83     33.83 o 
   1  -6   4        0.46        3.75      1.44 o 
   2  -6   4      159.25      168.97      3.20 o 
   3  -6   4       58.98       50.95      2.08 o 
   4  -6   4       29.55       25.63      1.40 o 
   5  -6   4        2.30        1.89      1.17 o 
   6  -6   4       51.22       57.41      1.75 o 
  -6  -5   4        6.89        6.66      1.14 o 
  -5  -5   4       53.49       50.80      2.00 o 
  -4  -5   4       21.73       20.75      1.10 o 
  -3  -5   4       47.52       48.68      1.21 o 
  -2  -5   4       75.23       90.61      2.85 o 
  -1  -5   4      133.16      134.48      3.10 o 
   0  -5   4        3.62        2.57      0.39 o 
   1  -5   4      264.83      256.73      6.67 o 
   2  -5   4        8.68        9.32      1.03 o 
   3  -5   4      124.21      137.71      3.42 o 
   4  -5   4        6.06        3.39      0.89 o 
   5  -5   4       21.80       25.67      1.38 o 
   6  -5   4        3.23        3.31      0.70 o 
  -6  -4   4        0.51        0.62      0.66 o 
  -5  -4   4      158.94      162.41      3.15 o 
  -4  -4   4       93.51       92.72      2.06 o 
  -3  -4   4        4.36        4.06      1.14 o 
  -2  -4   4      155.29      158.72      3.54 o 
  -1  -4   4        1.54        2.43      0.86 o 
   0  -4   4     1090.26     1118.97      5.77 o 
   1  -4   4        1.44        1.98      0.20 o 
   2  -4   4      363.36      339.17      5.07 o 
   3  -4   4      121.12      112.86      2.35 o 
   4  -4   4       36.61       39.47      1.01 o 
   5  -4   4        8.39        8.49      1.01 o 
   6  -4   4       24.93       27.60      1.04 o 
  -6  -3   4        1.76        1.87      0.76 o 
  -5  -3   4       82.37       82.65      1.72 o 
  -4  -3   4       78.04       77.03      1.36 o 
  -3  -3   4       52.59       54.74      0.81 o 
  -2  -3   4      880.35      999.83      3.45 o 
  -1  -3   4       57.71       49.32      0.66 o 
   0  -3   4      236.15      214.21      3.74 o 
   1  -3   4      132.17      110.42      0.91 o 
   2  -3   4        5.82        8.55      0.55 o 
   3  -3   4      235.53      249.95      2.70 o 
   4  -3   4       20.32       19.06      0.85 o 
   5  -3   4       41.68       43.31      1.76 o 
   6  -3   4        0.17        0.05      0.92 o 
  -6  -2   4       10.83       12.45      0.86 o 
  -5  -2   4        0.53        2.29      0.67 o 
  -4  -2   4       92.20       81.08      1.00 o 
  -3  -2   4       18.96       25.58      0.97 o 
  -2  -2   4       12.77       12.23      0.41 o 
  -1  -2   4      112.55       99.52      2.97 o 
   0  -2   4       68.84       67.89      1.10 o 
   1  -2   4        0.25        0.60      0.26 o 
   2  -2   4        6.50       10.96      0.46 o 
   3  -2   4        4.63        4.86      0.66 o 
   4  -2   4       39.88       42.80      1.23 o 
   5  -2   4       10.52       10.91      1.10 o 
   6  -2   4       11.50       11.69      1.43 o 
  -6  -1   4       21.80       19.99      1.31 o 
  -5  -1   4        9.60        8.77      0.85 o 
  -4  -1   4       12.13       14.22      0.56 o 
  -3  -1   4       89.16       79.50      2.84 o 
  -2  -1   4      186.43      189.75      5.71 o 
  -1  -1   4        0.98        1.21      0.30 o 
   0  -1   4      387.70      381.70      3.22 o 
   1  -1   4      872.77      828.40      3.61 o 
   2  -1   4      113.45      117.85      1.43 o 
   3  -1   4       28.17       32.22      0.96 o 
   4  -1   4        0.00        0.12      0.37 o 
   5  -1   4       19.66       17.83      1.25 o 
   6  -1   4        0.14        0.44      0.60 o 
  -7   0   4        0.04        0.77      0.57 o 
  -6   0   4        0.00        0.16      0.71 o 
  -5   0   4        7.18        4.84      0.72 o 
  -4   0   4       29.57       31.26      0.87 o 
  -3   0   4      163.24      182.36      3.98 o 
  -2   0   4       39.98       46.36      0.76 o 
  -1   0   4      295.74      309.39      4.40 o 
   0   0   4      620.14      585.59     16.40 o 
   1   0   4       97.10       85.74      1.22 o 
   2   0   4       39.50       43.92      1.11 o 
   3   0   4       49.96       35.37      1.01 o 
   4   0   4       12.63       16.06      0.85 o 
   5   0   4       11.30        7.69      1.26 o 
   6   0   4        6.58        8.05      0.80 o 
  -7   1   4        0.46        0.38      0.82 o 
  -6   1   4       13.00       10.10      0.83 o 
  -5   1   4       70.38       71.48      2.09 o 
  -4   1   4        6.31        8.00      0.50 o 
  -3   1   4      115.06      118.60      3.41 o 
  -2   1   4       94.23       89.72      1.33 o 
  -1   1   4      421.91      464.12      3.91 o 
   0   1   4     1021.26      873.00      8.55 o 
   1   1   4      130.18      142.93      3.00 o 
   2   1   4      211.35      179.14      3.87 o 
   3   1   4        0.02        0.05      0.35 o 
   4   1   4       12.54       11.63      0.79 o 
   5   1   4        2.63        1.72      0.62 o 
   6   1   4       10.87       11.74      1.13 o 
  -7   2   4        1.84        1.60      0.92 o 
  -6   2   4       29.38       25.53      1.40 o 
  -5   2   4        2.22        1.70      0.65 o 
  -4   2   4       33.36       33.02      0.86 o 
  -3   2   4      109.84      113.35      6.11 o 
  -2   2   4      134.14      149.73      2.84 o 
  -1   2   4      127.57      145.59      3.05 o 
   0   2   4      338.23      394.21      3.46 o 
   1   2   4      919.77      587.90     12.59 o 
   2   2   4       16.59       16.60      0.73 o 
   3   2   4        0.79        1.10      0.40 o 
   4   2   4        0.84        0.23      0.56 o 
   5   2   4        1.91        2.41      0.53 o 
  -7   3   4        1.16        1.23      0.60 o 
  -6   3   4       16.76       16.09      0.96 o 
  -5   3   4       10.98       10.62      1.12 o 
  -4   3   4       86.35       84.89      1.46 o 
  -3   3   4        1.84        1.56      0.42 o 
  -2   3   4       63.15       57.81      1.69 o 
  -1   3   4      173.86      180.79      7.43 o 
   0   3   4       93.11      104.94      3.62 o 
   1   3   4       50.18       45.51      2.13 o 
   2   3   4        0.19        0.23      0.43 o 
   3   3   4        1.83        1.93      0.60 o 
   4   3   4        7.83       10.76      0.88 o 
   5   3   4        5.54        6.88      0.67 o 
  -6   4   4        1.85        1.57      0.61 o 
  -5   4   4        1.17        0.55      0.78 o 
  -4   4   4       12.37       12.29      0.58 o 
  -3   4   4        0.38        0.26      0.40 o 
  -2   4   4       65.14       71.39      1.48 o 
  -1   4   4       51.79       61.94      1.14 o 
   0   4   4        2.71        3.36      0.44 o 
   1   4   4        6.44        6.81      0.54 o 
   2   4   4        1.39        1.43      0.63 o 
   3   4   4       48.79       46.49      1.50 o 
   4   4   4        0.19        0.21      0.74 o 
   5   4   4        0.35        1.47      0.59 o 
  -6   5   4        3.60        3.73      0.84 o 
  -5   5   4       45.36       44.96      2.48 o 
  -4   5   4       17.45       15.43      1.19 o 
  -3   5   4       31.58       28.22      0.77 o 
  -2   5   4       13.76       13.62      0.57 o 
  -1   5   4      184.30      203.16      4.37 o 
   0   5   4       29.85       33.90      1.96 o 
   1   5   4        4.20        3.07      0.69 o 
   2   5   4       35.18       36.68      1.17 o 
   3   5   4        0.35        0.09      0.79 o 
   4   5   4        3.71        4.59      0.78 o 
  -6   6   4        0.22        0.02      0.65 o 
  -5   6   4       11.25       12.84      1.66 o 
  -4   6   4       18.43       19.33      1.07 o 
  -3   6   4        5.06        6.65      0.99 o 
  -2   6   4        0.04        0.46      0.58 o 
  -1   6   4        0.68        0.20      0.62 o 
   0   6   4       20.34       19.56      1.05 o 
   1   6   4       75.79       79.50      2.31 o 
   2   6   4      220.11      210.52      3.55 o 
   3   6   4       29.40       24.63      1.87 o 
   4   6   4        0.84        1.35      0.59 o 
  -6   7   4        8.23        7.74      0.78 o 
  -5   7   4       29.30       29.13      1.43 o 
  -4   7   4       14.44       13.61      1.18 o 
  -3   7   4       17.75       19.59      1.34 o 
  -2   7   4        2.43        1.46      1.07 o 
  -1   7   4       10.13       10.52      0.86 o 
   0   7   4       23.21       23.64      1.44 o 
   1   7   4       98.76       92.75      2.52 o 
   2   7   4       32.84       33.82      1.08 o 
   3   7   4        8.10        6.91      0.84 o 
  -5   8   4        1.88        1.64      0.71 o 
  -4   8   4        0.03        0.04      0.77 o 
  -3   8   4       24.22       23.59      2.09 o 
  -2   8   4        6.06        5.88      1.01 o 
  -1   8   4        7.88        7.98      0.85 o 
   0   8   4      113.29      111.12      2.74 o 
   1   8   4       27.60       27.55      1.46 o 
   2   8   4        0.09        0.01      0.51 o 
  -5   9   4       21.53       20.07      1.39 o 
  -4   9   4        3.94        3.82      1.13 o 
  -3   9   4        0.51        0.67      0.74 o 
  -2   9   4        8.91        8.91      0.84 o 
  -1   9   4        6.20        7.83      0.99 o 
   0   9   4       14.01       15.94      1.21 o 
   1   9   4        4.68        4.67      0.64 o 
  -4  10   4        0.13       -0.29      0.60 o 
  -3  10   4        0.00       -0.31      0.51 o 
  -2  10   4        7.21        7.96      0.89 o 
  -1  10   4       28.85       28.33      1.28 o 
   0  10   4       23.47       25.22      0.94 o 
  -1 -13   5        1.79        0.58      0.72 o 
   0 -13   5        0.26        1.19      1.30 o 
   1 -13   5        0.66       -0.24      0.99 o 
   2 -13   5        2.90        2.85      1.15 o 
   3 -13   5       26.35       26.64      1.23 o 
  -2 -12   5       34.06       39.94      1.30 o 
  -1 -12   5        0.33        0.21      0.94 o 
   0 -12   5       10.26        8.01      0.77 o 
   1 -12   5        0.06       -0.09      0.52 o 
   2 -12   5        1.24        1.06      0.59 o 
   3 -12   5       27.31       24.51      1.31 o 
   4 -12   5        1.57        1.26      0.67 o 
  -3 -11   5       23.49       24.84      1.06 o 
  -2 -11   5        0.23       -0.21      0.54 o 
  -1 -11   5        0.65        0.39      0.54 o 
   0 -11   5        2.66        2.15      0.65 o 
   1 -11   5        0.45        0.22      0.53 o 
   2 -11   5       28.30       27.76      1.16 o 
   3 -11   5       17.45       15.45      0.98 o 
   4 -11   5        1.78        1.32      0.77 o 
   5 -11   5        0.33        0.70      0.82 o 
  -3 -10   5        0.37        0.78      0.69 o 
  -2 -10   5        2.92        2.30      0.59 o 
  -1 -10   5        6.26        3.64      0.61 o 
   0 -10   5       19.75       18.37      0.88 o 
   1 -10   5       47.96       47.55      1.28 o 
   2 -10   5       55.46       48.72      1.54 o 
   3 -10   5        5.82        4.15      1.33 o 
   4 -10   5        7.70        7.32      1.26 o 
   5 -10   5        1.91        2.58      0.55 o 
  -4  -9   5       49.34       49.80      2.28 o 
  -3  -9   5       22.00       23.91      1.34 o 
  -2  -9   5        2.20        2.69      0.80 o 
  -1  -9   5        0.71        0.33      0.68 o 
   0  -9   5        8.02        5.62      0.64 o 
   1  -9   5      235.21      211.59      2.43 o 
   2  -9   5      104.98       94.01      4.38 o 
   3  -9   5      138.90      136.69      2.35 o 
   4  -9   5       12.90       13.19      0.89 o 
   5  -9   5        7.72        6.68      0.84 o 
  -4  -8   5       35.72       36.27      1.58 o 
  -3  -8   5       99.55      114.37      2.64 o 
  -2  -8   5        2.40        2.12      0.77 o 
  -1  -8   5       43.35       54.73      1.45 o 
   0  -8   5       81.42       87.75      1.54 o 
   1  -8   5        8.64       11.97      0.78 o 
   2  -8   5       20.20       17.69      0.83 o 
   3  -8   5       40.35       41.83      1.36 o 
   4  -8   5        9.13        8.20      0.99 o 
   5  -8   5       12.54       11.50      1.51 o 
   6  -8   5       13.83       15.20      0.96 o 
  -5  -7   5       11.51       12.17      0.96 o 
  -4  -7   5       38.09       40.55      1.38 o 
  -3  -7   5      236.77      245.19      4.15 o 
  -2  -7   5      132.27      137.68      1.92 o 
  -1  -7   5       33.33       32.62      1.88 o 
   0  -7   5        1.01       -2.06      3.26 o 
   1  -7   5       21.65       32.88      9.28 o 
   2  -7   5       26.48       26.85      1.74 o 
   3  -7   5        7.53        7.20      0.62 o 
   4  -7   5       69.41       59.71      2.02 o 
   5  -7   5        5.42        5.30      1.28 o 
   6  -7   5        1.26        1.52      0.62 o 
  -5  -6   5        5.89        6.22      0.88 o 
  -4  -6   5      119.68      128.12      3.99 o 
  -3  -6   5        2.41        2.72      0.58 o 
  -2  -6   5       39.49       37.21      2.11 o 
  -1  -6   5      218.12      204.90      4.19 o 
   0  -6   5        0.84        4.39      0.70 o 
   1  -6   5       66.50       75.15      2.24 o 
   2  -6   5        0.16       -0.21      0.89 o 
   3  -6   5        0.57        0.06      0.63 o 
   4  -6   5       24.08       21.65      1.86 o 
   5  -6   5       21.43       25.89      1.38 o 
   6  -6   5       18.34       21.31      1.53 o 
  -6  -5   5       12.01       13.51      0.88 o 
  -5  -5   5        0.30        0.59      0.61 o 
  -4  -5   5       20.33       20.65      1.10 o 
  -3  -5   5       12.48       11.19      0.73 o 
  -2  -5   5      197.94      204.77      4.37 o 
  -1  -5   5        6.71        6.31      1.04 o 
   0  -5   5      124.57      125.17      5.25 o 
   1  -5   5      174.54      189.36      6.18 o 
   2  -5   5       27.23       29.36      2.08 o 
   3  -5   5        4.89        7.85      1.24 o 
   4  -5   5       11.31       10.62      2.39 o 
   5  -5   5        9.69       10.46      1.05 o 
   6  -5   5       13.27       15.59      0.98 o 
  -6  -4   5        0.01        0.25      1.03 o 
  -5  -4   5        2.16        1.93      0.65 o 
  -4  -4   5        0.00        0.50      0.60 o 
  -3  -4   5        7.79        6.08      1.25 o 
  -2  -4   5       21.10       26.56      1.62 o 
  -1  -4   5        0.19       -0.14      0.85 o 
   0  -4   5      200.33      186.11      4.26 o 
   1  -4   5       63.25       73.50      1.23 o 
   2  -4   5       31.25       28.32      0.64 o 
   3  -4   5       79.26       81.27      1.26 o 
   4  -4   5       33.43       32.43      0.88 o 
   5  -4   5       21.95       19.31      2.06 o 
   6  -4   5       10.64       10.72      0.72 o 
  -6  -3   5        6.28        5.01      0.82 o 
  -5  -3   5        0.52        0.64      0.56 o 
  -4  -3   5        0.25       -0.21      0.52 o 
  -3  -3   5      252.16      299.65      3.76 o 
  -2  -3   5        9.00        6.99      0.36 o 
  -1  -3   5       30.36       38.77      0.80 o 
   0  -3   5       12.46       13.92      0.42 o 
   1  -3   5        0.48        0.25      0.26 o 
   2  -3   5       76.07       89.52      1.83 o 
   3  -3   5       70.33       73.78      1.36 o 
   4  -3   5       18.31       17.85      0.78 o 
   5  -3   5        4.07        4.36      0.82 o 
   6  -3   5        7.56        9.25      1.29 o 
  -6  -2   5       14.80       12.40      0.87 o 
  -5  -2   5        3.60        2.72      0.59 o 
  -4  -2   5       12.10       13.39      0.47 o 
  -3  -2   5      262.89      256.50      2.56 o 
  -2  -2   5       68.99       76.81      1.00 o 
  -1  -2   5      207.95      206.00      4.93 o 
   0  -2   5       21.48       18.87      0.51 o 
   1  -2   5        0.73        0.16      0.35 o 
   2  -2   5      166.52      161.95      1.81 o 
   3  -2   5       15.56       18.10      0.79 o 
   4  -2   5        5.45        5.22      0.90 o 
   5  -2   5       21.94       20.53      1.32 o 
   6  -2   5        7.33        6.59      0.77 o 
  -6  -1   5       14.27       12.43      1.10 o 
  -5  -1   5       13.65       11.92      0.94 o 
  -4  -1   5       13.74       11.04      0.45 o 
  -3  -1   5        0.01        0.10      0.34 o 
  -2  -1   5      780.08      795.40      9.81 o 
  -1  -1   5        0.26        0.40      0.34 o 
   0  -1   5       67.35       70.95      1.57 o 
   1  -1   5      259.49      249.09      5.04 o 
   2  -1   5       85.84      101.64      2.16 o 
   3  -1   5        2.92        3.27      0.47 o 
   4  -1   5        0.93        0.56      0.81 o 
   5  -1   5        1.75        1.05      0.76 o 
   6  -1   5        5.80        7.02      0.74 o 
  -7   0   5        0.26        0.44      0.77 o 
  -6   0   5        3.51        3.87      0.67 o 
  -5   0   5        3.57        3.72      0.71 o 
  -4   0   5       43.72       40.98      0.70 o 
  -3   0   5       11.02       14.19      0.55 o 
  -2   0   5       14.25       13.08      0.72 o 
  -1   0   5      202.45      214.37      2.29 o 
   0   0   5       26.74       19.34      0.68 o 
   1   0   5      469.68      443.89      5.99 o 
   2   0   5      537.10      519.50      8.00 o 
   3   0   5        2.48        3.35      0.40 o 
   4   0   5       24.05       21.12      0.94 o 
   5   0   5        0.95        0.41      0.68 o 
  -7   1   5        0.33        0.02      0.72 o 
  -6   1   5        1.76        1.37      0.63 o 
  -5   1   5       58.63       53.97      1.60 o 
  -4   1   5        2.95        2.55      0.36 o 
  -3   1   5        9.25        8.41      0.51 o 
  -2   1   5       33.93       33.95      1.48 o 
  -1   1   5      626.79      707.09     10.43 o 
   0   1   5       78.16       81.97      1.87 o 
   1   1   5      559.16      477.04      9.12 o 
   2   1   5       23.56       20.62      0.79 o 
   3   1   5        4.14        4.45      0.45 o 
   4   1   5        4.40        4.11      0.59 o 
   5   1   5        1.83        2.20      0.59 o 
  -7   2   5        0.00        0.17      0.76 o 
  -6   2   5        7.39        8.60      1.00 o 
  -5   2   5       50.97       46.74      1.88 o 
  -4   2   5        0.23        0.97      0.38 o 
  -3   2   5       15.19       11.56      0.61 o 
  -2   2   5      368.70      384.39     32.45 o 
  -1   2   5      855.15      893.25     19.44 o 
   0   2   5      278.93      300.81      3.04 o 
   1   2   5       27.05       28.98      0.89 o 
   2   2   5       62.50       64.22      1.58 o 
   3   2   5        0.40        0.95      0.61 o 
   4   2   5       19.19       16.73      1.22 o 
   5   2   5       10.79       10.69      0.73 o 
  -6   3   5       18.23       14.58      0.92 o 
  -5   3   5       29.48       25.71      1.20 o 
  -4   3   5       45.08       46.61      1.03 o 
  -3   3   5       26.45       27.28      1.12 o 
  -2   3   5       15.65       17.06      0.85 o 
  -1   3   5       15.60       14.55      0.64 o 
   0   3   5       14.53       17.57      0.83 o 
   1   3   5       45.91       43.74      1.11 o 
   2   3   5       72.69       63.30      1.16 o 
   3   3   5       84.05       75.22      1.86 o 
   4   3   5        3.61        2.77      0.64 o 
   5   3   5        6.19        7.36      0.75 o 
  -6   4   5       17.15       18.86      0.95 o 
  -5   4   5       28.90       26.80      1.93 o 
  -4   4   5       18.27       16.91      1.25 o 
  -3   4   5        6.38        4.77      0.42 o 
  -2   4   5      132.29      148.71      2.77 o 
  -1   4   5        6.81        7.87      0.59 o 
   0   4   5      113.56      119.81      1.82 o 
   1   4   5        3.74        3.81      0.46 o 
   2   4   5       12.64       13.71      0.94 o 
   3   4   5       39.78       34.93      1.32 o 
   4   4   5        0.09       -0.20      0.63 o 
  -6   5   5        0.14        0.18      0.56 o 
  -5   5   5       68.28       67.95      2.19 o 
  -4   5   5        4.44        4.66      0.77 o 
  -3   5   5        1.32        1.14      0.62 o 
  -2   5   5       12.13       10.89      1.12 o 
  -1   5   5        9.36        9.37      0.67 o 
   0   5   5        1.15        1.42      0.60 o 
   1   5   5       98.97       95.43      2.12 o 
   2   5   5        7.52        6.32      0.67 o 
   3   5   5        3.59        3.36      0.80 o 
   4   5   5        7.62        8.47      1.05 o 
  -6   6   5        1.28        1.63      0.68 o 
  -5   6   5        4.53        4.39      0.89 o 
  -4   6   5       20.90       22.89      1.14 o 
  -3   6   5        0.01        0.02      0.81 o 
  -2   6   5        3.56        3.18      0.67 o 
  -1   6   5        1.71        1.69      0.62 o 
   0   6   5       30.46       32.36      2.14 o 
   1   6   5      174.84      175.74      3.39 o 
   2   6   5       33.36       30.32      1.05 o 
   3   6   5        4.45        3.69      1.09 o 
  -6   7   5        6.20        5.80      0.97 o 
  -5   7   5        3.45        2.47      1.16 o 
  -4   7   5       19.30       22.53      1.39 o 
  -3   7   5        0.08        0.33      0.83 o 
  -2   7   5        2.10        2.28      0.87 o 
  -1   7   5       22.60       26.84      1.20 o 
   0   7   5       86.43       89.31      2.47 o 
   1   7   5       16.08       14.29      3.42 o 
   2   7   5       25.02       25.84      1.05 o 
   3   7   5        0.02       -0.13      0.81 o 
  -5   8   5        5.82        7.98      1.18 o 
  -4   8   5       54.76       58.89      1.91 o 
  -3   8   5        0.00        0.59      1.11 o 
  -2   8   5        2.48        2.56      0.66 o 
  -1   8   5       78.40       80.52      2.33 o 
   0   8   5       90.13       96.42      2.48 o 
   1   8   5        6.06        6.16      0.70 o 
   2   8   5       13.59       11.41      1.03 o 
  -4   9   5        3.74        3.63      0.92 o 
  -3   9   5        1.80        2.23      0.60 o 
  -2   9   5        1.15        1.57      0.72 o 
  -1   9   5        3.16        3.21      0.77 o 
   0   9   5        5.10        5.24      0.84 o 
   1   9   5       10.35       11.25      0.68 o 
  -2  10   5        3.03        2.78      0.65 o 
  -1  10   5       79.96       85.66      2.57 o 
  -1 -13   6        0.08        0.11      0.72 o 
   0 -13   6        1.53        0.91      0.52 o 
   1 -13   6        1.53        1.25      0.47 o 
   2 -13   6       35.59       36.83      1.41 o 
   3 -13   6       13.38       15.47      0.97 o 
  -2 -12   6        0.00       -0.16      0.48 o 
  -1 -12   6        0.62        1.42      0.70 o 
   0 -12   6        0.01       -0.22      0.62 o 
   1 -12   6       15.10       12.94      0.75 o 
   2 -12   6       42.88       33.69      1.98 o 
   3 -12   6       16.93       16.77      0.93 o 
   4 -12   6        2.53        2.17      0.67 o 
  -3 -11   6       20.11       23.69      0.84 o 
  -2 -11   6       13.04       13.04      0.84 o 
  -1 -11   6        8.92        8.09      0.78 o 
   0 -11   6        2.84        0.94      0.54 o 
   1 -11   6        5.81        5.20      0.64 o 
   2 -11   6       13.14       11.78      0.93 o 
   3 -11   6       21.75       17.84      1.22 o 
   4 -11   6        0.24        0.13      0.71 o 
  -3 -10   6       15.57       19.35      1.14 o 
  -2 -10   6        5.93        7.74      0.78 o 
  -1 -10   6       22.00       21.64      1.25 o 
   0 -10   6        3.69        3.81      0.61 o 
   1 -10   6       49.17       46.68      1.27 o 
   2 -10   6        0.00        0.38      0.62 o 
   3 -10   6        3.47        4.87      0.85 o 
   4 -10   6       13.37       13.87      0.87 o 
   5 -10   6        2.38        2.23      0.64 o 
  -4  -9   6        8.29        7.08      0.85 o 
  -3  -9   6        4.79        5.37      0.88 o 
  -2  -9   6       29.50       30.60      1.52 o 
  -1  -9   6        0.22       -0.25      0.63 o 
   0  -9   6        3.25        3.73      0.51 o 
   1  -9   6        0.00       -0.12      0.50 o 
   2  -9   6      208.64      198.39      4.07 o 
   3  -9   6       30.40       32.72      1.43 o 
   4  -9   6       30.49       29.74      1.86 o 
   5  -9   6        0.41        0.44      0.92 o 
  -5  -8   6        0.32        0.03      0.82 o 
  -4  -8   6        0.92        1.61      0.79 o 
  -3  -8   6        5.11        4.49      0.62 o 
  -2  -8   6       39.38       36.73      1.28 o 
  -1  -8   6       19.86       18.18      0.75 o 
   0  -8   6       20.79       18.85      0.83 o 
   1  -8   6       44.72       40.88      1.08 o 
   2  -8   6        1.78        1.66      0.53 o 
   3  -8   6        2.99        3.36      0.67 o 
   4  -8   6       28.95       26.69      1.46 o 
   5  -8   6        4.83        4.82      1.12 o 
  -5  -7   6        7.68        6.15      0.65 o 
  -4  -7   6       46.18       44.16      1.45 o 
  -3  -7   6      100.65      100.40      2.09 o 
  -2  -7   6       78.68       80.48      2.20 o 
  -1  -7   6        1.64        0.51      0.98 o 
   0  -7   6        0.00        1.29      3.67 o 
   1  -7   6        4.15        5.22      1.02 o 
   2  -7   6        4.32        4.20      0.53 o 
   3  -7   6      129.92      117.48      2.74 o 
   4  -7   6       17.24       16.62      1.20 o 
   5  -7   6        2.44        2.30      1.11 o 
   6  -7   6        3.68        3.24      0.65 o 
  -5  -6   6        0.95        0.59      0.60 o 
  -4  -6   6       20.65       21.22      1.39 o 
  -3  -6   6        1.67        0.88      0.55 o 
  -2  -6   6       98.89      107.60      3.45 o 
  -1  -6   6        6.71        7.96      1.27 o 
   0  -6   6       10.98       13.52      3.18 o 
   1  -6   6      212.38      224.66      4.64 o 
   2  -6   6        1.04        0.21      0.81 o 
   3  -6   6       59.25       63.14      1.63 o 
   4  -6   6        9.43        8.28      0.98 o 
   5  -6   6       13.59       14.48      1.30 o 
   6  -6   6        5.30        6.42      1.03 o 
  -6  -5   6        0.32        0.12      0.60 o 
  -5  -5   6        2.25        1.11      0.82 o 
  -4  -5   6        1.75        1.46      0.65 o 
  -3  -5   6       16.34       19.55      0.86 o 
  -2  -5   6      220.36      219.16      4.66 o 
  -1  -5   6      110.07      116.51      3.22 o 
   0  -5   6       47.10       55.98      2.59 o 
   1  -5   6        2.85        1.33      0.78 o 
   2  -5   6        0.06        1.49      0.94 o 
   3  -5   6       25.14       25.83      0.95 o 
   4  -5   6        5.83        7.02      0.96 o 
   5  -5   6        0.27        0.66      0.70 o 
   6  -5   6        4.14        3.90      0.54 o 
  -6  -4   6        0.65       -0.02      1.00 o 
  -5  -4   6        0.35        0.64      0.52 o 
  -4  -4   6       19.05       14.57      0.83 o 
  -3  -4   6        1.12        1.01      0.48 o 
  -2  -4   6        1.03        0.24      0.86 o 
  -1  -4   6       15.92       23.23      1.32 o 
   0  -4   6        7.31        8.75      0.78 o 
   1  -4   6        5.22        6.29      0.35 o 
   2  -4   6      137.43      154.75      2.18 o 
   3  -4   6       47.96       50.94      0.90 o 
   4  -4   6       14.12       12.52      1.14 o 
   5  -4   6       23.97       25.01      2.04 o 
   6  -4   6        0.02       -0.33      0.59 o 
  -6  -3   6        1.25        1.32      0.69 o 
  -5  -3   6        2.97        2.11      0.59 o 
  -4  -3   6        3.61        4.05      0.60 o 
  -3  -3   6        1.41        0.82      0.31 o 
  -2  -3   6       91.20       97.39      2.77 o 
  -1  -3   6      124.36      139.18      2.69 o 
   0  -3   6        6.73        7.79      0.41 o 
   1  -3   6       79.00       85.99      1.33 o 
   2  -3   6        2.50        1.21      0.38 o 
   3  -3   6      171.24      175.91      1.96 o 
   4  -3   6        0.03        0.39      0.79 o 
   5  -3   6        9.99        9.94      1.03 o 
   6  -3   6        0.64        0.81      0.91 o 
  -6  -2   6        4.64        3.98      0.78 o 
  -5  -2   6        2.22        1.35      0.54 o 
  -4  -2   6        1.13        1.52      0.32 o 
  -3  -2   6        5.35        4.75      0.41 o 
  -2  -2   6      272.74      303.69      2.03 o 
  -1  -2   6        6.03        9.65      0.50 o 
   0  -2   6     1336.29     1427.52     19.26 o 
   1  -2   6      164.55      173.79      4.83 o 
   2  -2   6        0.57        1.64      0.41 o 
   3  -2   6       39.53       34.44      0.95 o 
   4  -2   6        6.56        4.93      0.85 o 
   5  -2   6        0.19        0.77      0.83 o 
   6  -2   6        0.01        0.23      0.81 o 
  -6  -1   6        0.49        0.73      0.71 o 
  -5  -1   6        1.60        1.51      0.53 o 
  -4  -1   6        1.17        1.07      0.32 o 
  -3  -1   6       10.73       17.24      0.62 o 
  -2  -1   6        5.26        2.92      0.44 o 
  -1  -1   6      172.28      193.29     15.06 o 
   0  -1   6     1138.02     1199.32      9.92 o 
   1  -1   6      553.78      577.21      5.88 o 
   2  -1   6      121.52      120.61      1.73 o 
   3  -1   6        0.28        0.59      0.43 o 
   4  -1   6        0.63       -0.36      0.63 o 
   5  -1   6        2.38        1.86      0.75 o 
  -6   0   6        2.81        2.33      0.64 o 
  -5   0   6        0.91        1.73      0.66 o 
  -4   0   6        3.76        3.28      0.38 o 
  -3   0   6       22.37       21.07      0.71 o 
  -2   0   6        5.65        6.98      0.50 o 
  -1   0   6      396.83      435.04      3.21 o 
   0   0   6      344.26      355.81      5.66 o 
   1   0   6      138.94      163.66      2.18 o 
   2   0   6      215.67      210.79      4.62 o 
   3   0   6       46.65       39.53      0.99 o 
   4   0   6       31.74       28.29      1.44 o 
   5   0   6        7.63        7.18      0.88 o 
  -6   1   6        1.28        0.95      0.69 o 
  -5   1   6       17.48       18.39      1.04 o 
  -4   1   6      140.14      127.16      2.96 o 
  -3   1   6      149.22      126.15      3.98 o 
  -2   1   6       70.05       68.71      1.49 o 
  -1   1   6       89.98      102.85      1.75 o 
   0   1   6       63.99       78.55      1.66 o 
   1   1   6       45.85       42.14      1.05 o 
   2   1   6       52.50       50.40      1.39 o 
   3   1   6       10.23       11.99      0.91 o 
   4   1   6        0.04       -0.06      0.53 o 
   5   1   6        7.47        7.90      0.83 o 
  -6   2   6        4.22        3.41      0.74 o 
  -5   2   6        7.05        5.43      0.77 o 
  -4   2   6        1.63        1.79      0.40 o 
  -3   2   6       12.64       12.36      0.59 o 
  -2   2   6        9.27        9.43      0.71 o 
  -1   2   6       21.49       24.70      1.32 o 
   0   2   6       32.73       33.37      1.13 o 
   1   2   6      198.94      182.77      2.21 o 
   2   2   6        0.11        0.30      0.39 o 
   3   2   6        0.01        0.53      0.62 o 
   4   2   6       60.64       63.65      1.62 o 
   5   2   6        0.02        0.19      0.81 o 
  -6   3   6        0.32        0.56      0.57 o 
  -5   3   6        2.60        2.73      0.68 o 
  -4   3   6      117.25      110.02      3.90 o 
  -3   3   6       45.83       41.31      0.81 o 
  -2   3   6       20.17       18.26      1.14 o 
  -1   3   6      116.27      105.12      4.57 o 
   0   3   6        0.02        0.17      0.51 o 
   1   3   6       36.11       37.93      0.84 o 
   2   3   6      376.14      370.55      5.19 o 
   3   3   6        2.40        1.01      0.61 o 
   4   3   6        0.05        0.02      0.56 o 
  -6   4   6        2.38        2.07      0.59 o 
  -5   4   6       12.79       12.53      1.12 o 
  -4   4   6       10.50       10.82      1.12 o 
  -3   4   6       13.25       14.54      0.54 o 
  -2   4   6       41.82       44.32      1.40 o 
  -1   4   6       30.77       33.65      0.73 o 
   0   4   6       65.49       71.21      1.03 o 
   1   4   6      378.83      389.09      6.19 o 
   2   4   6      139.30      148.02      2.68 o 
   3   4   6       50.66       50.70      1.47 o 
   4   4   6        4.26        3.45      0.66 o 
  -6   5   6        2.01        0.65      0.52 o 
  -5   5   6        4.68        3.95      0.71 o 
  -4   5   6       43.60       51.57      1.83 o 
  -3   5   6       64.23       69.46      2.27 o 
  -2   5   6        1.54        1.13      0.81 o 
  -1   5   6        1.28        0.66      0.80 o 
   0   5   6       68.27       68.96      2.10 o 
   1   5   6       88.75       95.81      2.05 o 
   2   5   6       31.03       30.38      1.52 o 
   3   5   6        0.04        0.59      0.65 o 
  -6   6   6        0.12        0.26      0.82 o 
  -5   6   6       25.38       25.78      1.32 o 
  -4   6   6        3.50        2.94      1.15 o 
  -3   6   6       18.31       19.29      1.33 o 
  -2   6   6        1.97        1.71      0.83 o 
  -1   6   6      125.52      136.88      2.92 o 
   0   6   6        0.65        1.18      0.71 o 
   1   6   6        0.91        0.72      0.59 o 
   2   6   6        3.89        2.37      0.76 o 
   3   6   6        3.94        5.24      0.96 o 
  -5   7   6        3.87        4.84      1.05 o 
  -4   7   6        0.26        0.28      0.75 o 
  -3   7   6       17.15       18.45      1.03 o 
  -2   7   6        1.91        1.60      1.02 o 
  -1   7   6        4.45        5.25      1.37 o 
   0   7   6       58.43       62.65      4.45 o 
   1   7   6        0.35        0.07      0.58 o 
   2   7   6        0.43        0.25      0.90 o 
  -5   8   6        5.08        3.89      0.93 o 
  -4   8   6        0.17        0.42      0.64 o 
  -3   8   6        1.07        0.84      1.04 o 
  -2   8   6        4.10        3.77      1.06 o 
  -1   8   6       31.20       33.23      2.58 o 
   0   8   6        0.03        0.02      0.71 o 
   1   8   6        0.11        0.04      0.51 o 
  -3   9   6       12.32       12.28      0.89 o 
  -2   9   6        2.11        2.34      0.97 o 
  -1   9   6        1.87        1.95      0.68 o 
   0   9   6       33.24       39.40      1.04 o 
  -1 -13   7        1.91        1.78      0.77 o 
   0 -13   7        3.22        3.09      0.59 o 
   1 -13   7        4.53        4.78      0.53 o 
   2 -13   7       35.71       38.46      1.41 o 
   3 -13   7        1.32        1.02      0.60 o 
  -2 -12   7       10.36       13.24      0.89 o 
  -1 -12   7        0.03        0.64      0.63 o 
   0 -12   7       16.33       13.72      0.76 o 
   1 -12   7        1.53        1.78      0.52 o 
   2 -12   7        9.13        8.03      0.76 o 
   3 -12   7       26.31       24.07      1.01 o 
   4 -12   7        0.22        0.14      0.59 o 
  -3 -11   7        2.05        1.21      0.46 o 
  -2 -11   7        0.06        0.24      0.57 o 
  -1 -11   7        0.25        0.45      0.63 o 
   0 -11   7        2.01        2.16      0.56 o 
   1 -11   7        1.44        1.48      0.55 o 
   2 -11   7       17.67       14.43      0.96 o 
   3 -11   7        0.59        0.30      0.56 o 
   4 -11   7        3.67        3.46      0.98 o 
  -3 -10   7       15.10       17.62      1.09 o 
  -2 -10   7        0.81        0.53      0.63 o 
  -1 -10   7        0.06        0.27      0.66 o 
   0 -10   7       20.16       16.27      0.77 o 
   1 -10   7        2.29        1.66      0.50 o 
   2 -10   7        8.42        6.54      0.79 o 
   3 -10   7       40.10       41.72      1.71 o 
   4 -10   7        0.85        0.68      0.68 o 
   5 -10   7        0.27        0.11      0.59 o 
  -4  -9   7        9.12       10.18      1.35 o 
  -3  -9   7       10.75       12.14      0.85 o 
  -2  -9   7        8.23       10.54      0.87 o 
  -1  -9   7       72.56       70.98      1.83 o 
   0  -9   7        5.16        5.32      0.63 o 
   1  -9   7        0.46        0.64      0.52 o 
   2  -9   7       35.48       32.38      1.28 o 
   3  -9   7        0.11        0.43      0.73 o 
   4  -9   7        2.43        1.92      0.73 o 
   5  -9   7        6.03        4.77      1.10 o 
  -5  -8   7        0.02        0.25      0.79 o 
  -4  -8   7        0.30        0.68      0.57 o 
  -3  -8   7       93.43       97.98      3.08 o 
  -2  -8   7       23.06       22.75      1.10 o 
  -1  -8   7        2.38        1.74      0.59 o 
   0  -8   7       15.46       15.54      0.77 o 
   1  -8   7        0.12        0.07      0.56 o 
   2  -8   7       15.42       15.24      0.82 o 
   3  -8   7       40.39       43.63      1.40 o 
   4  -8   7        9.47        8.71      1.03 o 
   5  -8   7        0.56        0.16      0.96 o 
  -5  -7   7        7.80        9.08      0.71 o 
  -4  -7   7        4.78        3.38      0.69 o 
  -3  -7   7        1.49        1.57      0.66 o 
  -2  -7   7        0.08       -0.08      0.52 o 
  -1  -7   7       61.27       57.82      1.48 o 
   0  -7   7       11.74        8.00      4.08 o 
   1  -7   7       19.18       20.02      0.79 o 
   2  -7   7        2.13        2.40      0.62 o 
   3  -7   7       84.52       86.89      3.38 o 
   4  -7   7        1.77        1.63      0.77 o 
   5  -7   7        0.03       -0.20      0.91 o 
  -5  -6   7        3.20        1.84      0.59 o 
  -4  -6   7       40.87       36.93      1.72 o 
  -3  -6   7       20.42       18.25      1.30 o 
  -2  -6   7      149.65      138.74      2.14 o 
  -1  -6   7        3.72        4.12      0.94 o 
   0  -6   7        0.14       -1.38      3.30 o 
   1  -6   7      156.80      186.70      3.75 o 
   2  -6   7        0.12        0.08      0.48 o 
   3  -6   7        0.00        0.25      0.56 o 
   4  -6   7       13.19       13.63      1.14 o 
   5  -6   7        0.00       -0.63      0.69 o 
  -6  -5   7        1.81        1.22      0.76 o 
  -5  -5   7       10.26        9.22      0.99 o 
  -4  -5   7        6.75        5.25      0.96 o 
  -3  -5   7       51.38       54.25      1.37 o 
  -2  -5   7       19.29       23.88      1.75 o 
  -1  -5   7       46.62       41.34      2.09 o 
   0  -5   7        6.60        4.68      1.82 o 
   1  -5   7      536.47      515.29      6.05 o 
   2  -5   7       12.97       18.60      1.55 o 
   3  -5   7        1.96        2.29      0.63 o 
   4  -5   7        0.13       -0.17      0.77 o 
   5  -5   7        0.40        0.32      0.69 o 
  -5  -4   7       51.30       48.49      1.59 o 
  -4  -4   7        0.01        0.14      0.56 o 
  -3  -4   7       10.45       10.45      0.70 o 
  -2  -4   7       81.80       79.91      2.90 o 
  -1  -4   7       28.42       32.38      3.36 o 
   0  -4   7       17.82       16.62      2.30 o 
   1  -4   7       97.85      101.50      1.53 o 
   2  -4   7      177.52      180.74      2.25 o 
   3  -4   7        0.02        0.33      0.39 o 
   4  -4   7        3.48        3.93      0.67 o 
   5  -4   7        7.87        6.12      1.37 o 
  -6  -3   7        5.17        5.39      1.10 o 
  -5  -3   7       25.73       24.19      1.38 o 
  -4  -3   7        0.02        0.94      0.55 o 
  -3  -3   7        3.36        3.54      0.48 o 
  -2  -3   7        4.41        3.29      0.36 o 
  -1  -3   7      143.82      147.77      2.76 o 
   0  -3   7      122.95      134.01      3.23 o 
   1  -3   7      158.34      175.06      2.03 o 
   2  -3   7        0.61        0.01      0.46 o 
   3  -3   7        3.38        2.99      0.44 o 
   4  -3   7       14.83       14.68      1.17 o 
   5  -3   7       18.68       17.61      1.15 o 
  -6  -2   7        1.12        1.25      0.94 o 
  -5  -2   7        0.71        0.75      0.80 o 
  -4  -2   7        0.01        0.03      0.34 o 
  -3  -2   7       60.60       60.21      1.04 o 
  -2  -2   7      195.24      219.32      4.47 o 
  -1  -2   7      504.94      564.27      4.67 o 
   0  -2   7      127.38      134.05      1.77 o 
   1  -2   7       37.94       41.75      0.99 o 
   2  -2   7        1.04        0.45      0.51 o 
   3  -2   7       12.49       12.32      0.73 o 
   4  -2   7        1.93        1.39      0.80 o 
   5  -2   7       11.21       12.10      0.99 o 
  -6  -1   7        6.32        5.27      1.25 o 
  -5  -1   7       12.32       14.41      1.16 o 
  -4  -1   7       69.96       66.93      1.04 o 
  -3  -1   7        0.03        0.56      0.37 o 
  -2  -1   7      178.65      190.45      2.40 o 
  -1  -1   7      223.33      239.00      3.73 o 
   0  -1   7       34.65       46.32      1.03 o 
   1  -1   7      117.41      110.72      1.65 o 
   2  -1   7        2.84        2.54      0.50 o 
   3  -1   7       93.52       96.90      4.56 o 
   4  -1   7        6.22        4.01      0.69 o 
   5  -1   7       16.29       18.37      1.11 o 
  -6   0   7       10.76       11.48      1.43 o 
  -5   0   7        9.30        8.68      1.03 o 
  -4   0   7        0.19        0.91      0.37 o 
  -3   0   7      264.32      252.76      4.26 o 
  -2   0   7       38.53       43.56      1.30 o 
  -1   0   7      197.72      183.55      2.42 o 
   0   0   7       38.69       37.31      1.29 o 
   1   0   7        1.22        0.69      0.49 o 
   2   0   7      253.60      249.49      2.40 o 
   3   0   7      395.37      399.83      5.02 o 
   4   0   7        5.75        4.40      0.70 o 
   5   0   7        1.36        0.70      0.65 o 
  -6   1   7       16.34       18.20      1.18 o 
  -5   1   7       90.70       84.08      2.22 o 
  -4   1   7      194.30      192.27      3.42 o 
  -3   1   7       34.28       33.82      0.79 o 
  -2   1   7       41.37       41.22      1.25 o 
  -1   1   7        2.08        1.71      0.55 o 
   0   1   7        0.13        0.64      0.49 o 
   1   1   7       15.04       17.56      0.72 o 
   2   1   7     1033.64     1073.75     29.40 o 
   3   1   7       15.45       21.16      1.92 o 
   4   1   7       14.00       10.34      1.00 o 
   5   1   7        0.75        0.64      0.80 o 
  -6   2   7       15.62       14.98      1.04 o 
  -5   2   7       13.41       12.68      0.92 o 
  -4   2   7       92.02       90.68      2.22 o 
  -3   2   7       30.07       30.01      0.75 o 
  -2   2   7       70.74       75.49      1.77 o 
  -1   2   7       51.32       50.72      1.42 o 
   0   2   7       39.89       42.94      0.95 o 
   1   2   7       28.31       27.38      0.77 o 
   2   2   7       47.42       49.19      2.32 o 
   3   2   7        1.19        0.58      0.61 o 
   4   2   7        0.43        0.41      0.55 o 
  -6   3   7        5.16        4.82      0.55 o 
  -5   3   7       26.89       26.64      1.26 o 
  -4   3   7      229.53      226.45      3.91 o 
  -3   3   7       51.14       52.90      0.96 o 
  -2   3   7       16.09       14.92      0.73 o 
  -1   3   7      100.01       99.32      1.96 o 
   0   3   7      104.87      103.99      1.57 o 
   1   3   7        0.10        0.09      0.61 o 
   2   3   7        1.64        0.53      0.64 o 
   3   3   7        3.58        3.42      0.66 o 
   4   3   7        6.27        9.24      0.80 o 
  -6   4   7        1.33        0.66      0.66 o 
  -5   4   7        0.06       -0.09      0.57 o 
  -4   4   7        9.18       10.45      0.92 o 
  -3   4   7        4.82        4.18      0.75 o 
  -2   4   7        0.49        0.41      0.46 o 
  -1   4   7        8.23        7.70      0.58 o 
   0   4   7      175.75      188.86      3.44 o 
   1   4   7       49.63       54.39      1.63 o 
   2   4   7        8.49        9.38      1.01 o 
   3   4   7        5.53        4.95      0.82 o 
  -6   5   7        1.03        1.50      0.78 o 
  -5   5   7       28.25       30.78      1.46 o 
  -4   5   7       32.94       36.33      1.69 o 
  -3   5   7       37.95       41.13      2.64 o 
  -2   5   7        0.33        0.25      0.62 o 
  -1   5   7        6.02        5.66      1.21 o 
   0   5   7       14.22       16.92      0.99 o 
   1   5   7       11.73       11.81      0.89 o 
   2   5   7        0.76        0.69      0.72 o 
   3   5   7        0.49        1.20      0.87 o 
  -5   6   7       17.96       20.30      1.14 o 
  -4   6   7       20.21       18.41      1.72 o 
  -3   6   7       24.33       23.13      1.39 o 
  -2   6   7        1.70        1.99      1.05 o 
  -1   6   7        1.10        1.55      1.05 o 
   0   6   7       32.24       36.60      1.70 o 
   1   6   7       15.42       18.99      0.96 o 
   2   6   7        1.20        1.90      0.67 o 
  -5   7   7        1.64        1.63      0.62 o 
  -4   7   7       14.98       14.36      1.02 o 
  -3   7   7        1.40        1.89      0.73 o 
  -2   7   7        3.93        2.37      1.13 o 
  -1   7   7       41.62       43.53      2.34 o 
   0   7   7        0.96        1.15      0.69 o 
   1   7   7        7.73        6.38      0.81 o 
  -4   8   7        1.79        1.46      0.94 o 
  -3   8   7        1.15        1.12      0.92 o 
  -2   8   7        8.30        7.58      0.86 o 
  -1   8   7        7.23        7.35      1.16 o 
   0   8   7        2.14        1.93      0.61 o 
  -1 -13   8        2.36        1.72      0.80 o 
   0 -13   8        0.13       -0.04      0.51 o 
   1 -13   8        2.91        2.90      0.59 o 
   2 -13   8        0.03        0.23      0.58 o 
  -2 -12   8        2.11        1.92      0.57 o 
  -1 -12   8        3.36        3.86      0.76 o 
   0 -12   8       22.99       21.13      0.95 o 
   1 -12   8        0.18       -0.03      0.48 o 
   2 -12   8       13.58       10.75      0.98 o 
   3 -12   8        0.44        0.20      0.62 o 
  -3 -11   8        2.65        2.73      0.61 o 
  -2 -11   8        4.19        3.72      0.62 o 
  -1 -11   8        7.54        6.58      0.88 o 
   0 -11   8        1.14        1.25      0.53 o 
   1 -11   8        5.00        3.92      0.54 o 
   2 -11   8        1.72        2.38      0.55 o 
   3 -11   8        1.17        1.39      0.68 o 
   4 -11   8        0.60        0.24      0.83 o 
  -3 -10   8        7.53        7.00      0.84 o 
  -2 -10   8        0.57        0.39      0.50 o 
  -1 -10   8        6.38        5.06      0.63 o 
   0 -10   8       45.68       40.13      1.07 o 
   1 -10   8        8.35        6.96      0.62 o 
   2 -10   8        0.00        0.05      0.62 o 
   3 -10   8        1.29        1.06      0.79 o 
   4 -10   8        5.56        5.27      0.81 o 
  -4  -9   8        5.20        5.39      0.75 o 
  -3  -9   8        1.93        1.18      0.73 o 
  -2  -9   8       63.51       64.57      1.80 o 
  -1  -9   8        0.04        0.14      0.61 o 
   0  -9   8        1.95        2.31      0.56 o 
   1  -9   8        1.21        0.89      0.54 o 
   2  -9   8        5.34        6.08      0.75 o 
   3  -9   8        7.28        9.44      1.17 o 
   4  -9   8       53.38       54.87      1.82 o 
   5  -9   8        9.10        9.44      1.11 o 
  -4  -8   8        0.20        0.23      0.65 o 
  -3  -8   8       22.48       20.17      1.06 o 
  -2  -8   8       10.02        9.00      0.83 o 
  -1  -8   8       50.78       49.52      1.46 o 
   0  -8   8        4.29        5.09      0.71 o 
   1  -8   8        0.79        0.86      0.48 o 
   2  -8   8       59.39       55.16      1.95 o 
   3  -8   8        1.54        1.75      0.73 o 
   4  -8   8        0.30        0.55      0.71 o 
   5  -8   8        0.81        0.82      0.82 o 
  -5  -7   8        0.00       -0.16      0.60 o 
  -4  -7   8       21.29       19.45      1.04 o 
  -3  -7   8       50.40       48.43      1.54 o 
  -2  -7   8       73.67       68.03      1.68 o 
  -1  -7   8      222.94      219.82      3.04 o 
   0  -7   8       26.67       30.40      0.98 o 
   1  -7   8        7.66        8.15      0.73 o 
   2  -7   8       21.89       21.16      0.94 o 
   3  -7   8        3.97        2.97      0.78 o 
   4  -7   8       23.83       23.85      3.54 o 
   5  -7   8        0.30        0.23      0.64 o 
  -5  -6   8        3.35        3.36      0.77 o 
  -4  -6   8       29.78       28.46      1.24 o 
  -3  -6   8        6.59        5.20      0.78 o 
  -2  -6   8       25.63       31.20      1.02 o 
  -1  -6   8        0.30       -0.11      0.56 o 
   0  -6   8        1.45        2.97      4.21 o 
   1  -6   8       27.35       25.17      1.03 o 
   2  -6   8       32.12       35.69      1.29 o 
   3  -6   8       12.50       11.78      0.89 o 
   4  -6   8        0.13        0.02      0.59 o 
   5  -6   8        1.79        1.94      0.67 o 
  -5  -5   8        0.01        0.15      0.69 o 
  -4  -5   8       33.04       29.75      1.52 o 
  -3  -5   8        0.62        0.24      0.64 o 
  -2  -5   8        4.41        3.31      0.53 o 
  -1  -5   8        1.79        1.86      0.93 o 
   0  -5   8      508.72      555.79     11.23 o 
   1  -5   8      127.63      131.77      8.47 o 
   2  -5   8        6.19        7.92      0.73 o 
   3  -5   8        0.32        0.59      0.58 o 
   4  -5   8        0.24        0.48      0.69 o 
   5  -5   8        0.55        0.47      0.63 o 
  -6  -4   8        0.88        1.05      0.81 o 
  -5  -4   8       20.17       21.11      1.28 o 
  -4  -4   8       35.09       35.40      1.37 o 
  -3  -4   8       29.68       28.03      1.03 o 
  -2  -4   8       19.37       22.23      1.80 o 
  -1  -4   8       91.00       81.32      2.60 o 
   0  -4   8       49.35       52.96      3.77 o 
   1  -4   8       78.50       88.80      1.91 o 
   2  -4   8        4.90        6.56      0.45 o 
   3  -4   8       35.01       37.70      1.34 o 
   4  -4   8       15.13       15.72      1.19 o 
   5  -4   8        0.24        0.41      0.93 o 
  -6  -3   8        0.86        0.64      0.86 o 
  -5  -3   8       53.26       47.57      2.58 o 
  -4  -3   8        0.29        0.46      0.78 o 
  -3  -3   8        0.01        0.38      0.64 o 
  -2  -3   8      110.96      107.59      1.53 o 
  -1  -3   8       27.11       27.53      1.37 o 
   0  -3   8        9.58        9.11      0.64 o 
   1  -3   8        3.71        3.83      0.49 o 
   2  -3   8       26.22       24.31      0.76 o 
   3  -3   8       64.44       67.89      3.14 o 
   4  -3   8      166.43      167.53      3.30 o 
   5  -3   8       11.69       12.45      0.94 o 
  -6  -2   8        4.94        4.20      1.03 o 
  -5  -2   8       38.74       35.63      2.37 o 
  -4  -2   8      105.38       90.29      3.50 o 
  -3  -2   8       40.88       41.23      0.83 o 
  -2  -2   8       16.16       18.36      0.76 o 
  -1  -2   8       17.03       19.72      0.75 o 
   0  -2   8       58.78       69.04      1.30 o 
   1  -2   8        0.72        0.99      0.49 o 
   2  -2   8        5.44        4.49      0.45 o 
   3  -2   8       96.32       99.32      9.27 o 
   4  -2   8        3.38        2.86      0.80 o 
   5  -2   8        0.18       -0.18      0.59 o 
  -6  -1   8        1.86        1.11      0.89 o 
  -5  -1   8        7.04        5.93      1.23 o 
  -4  -1   8       67.87       60.25      2.06 o 
  -3  -1   8       98.32      101.09      1.79 o 
  -2  -1   8        3.16        5.60      0.67 o 
  -1  -1   8       64.60       71.98      1.56 o 
   0  -1   8      221.44      238.39      4.82 o 
   1  -1   8       36.34       34.88      0.98 o 
   2  -1   8       86.55       80.84      1.82 o 
   3  -1   8       50.35       50.59      5.80 o 
   4  -1   8       29.03       29.67      1.24 o 
   5  -1   8        0.00        0.11      0.55 o 
  -6   0   8        1.30        2.24      1.08 o 
  -5   0   8        9.15        9.81      1.40 o 
  -4   0   8       23.75       26.54      1.30 o 
  -3   0   8       56.19       54.40      1.01 o 
  -2   0   8       11.24       10.04      0.69 o 
  -1   0   8        4.58        3.80      0.70 o 
   0   0   8       46.84       50.32      1.22 o 
   1   0   8       44.74       42.41      1.17 o 
   2   0   8      236.50      242.16      3.86 o 
   3   0   8       51.58       46.94      1.87 o 
   4   0   8        0.02       -0.22      0.59 o 
  -6   1   8        0.65        1.20      0.70 o 
  -5   1   8       37.03       35.82      1.31 o 
  -4   1   8        0.01        0.20      0.61 o 
  -3   1   8       67.00       65.41      1.18 o 
  -2   1   8       10.46       13.99      0.63 o 
  -1   1   8       22.40       22.63      0.88 o 
   0   1   8        1.18        1.16      0.41 o 
   1   1   8      834.48      834.19     16.11 o 
   2   1   8       33.36       25.39      2.07 o 
   3   1   8       71.40       49.96     16.66 o 
   4   1   8        0.08        0.07      0.66 o 
  -6   2   8        5.68        8.52      0.83 o 
  -5   2   8        1.53        1.61      0.56 o 
  -4   2   8       55.81       61.81      1.56 o 
  -3   2   8      440.19      448.27      4.37 o 
  -2   2   8       10.75       10.84      0.61 o 
  -1   2   8       11.63       12.91      0.65 o 
   0   2   8      185.07      179.75      2.41 o 
   1   2   8       88.84       84.38      2.42 o 
   2   2   8        0.67        0.75      0.76 o 
   3   2   8       34.09       28.18      1.47 o 
   4   2   8        3.25        5.28      1.08 o 
  -6   3   8        2.07        1.66      0.67 o 
  -5   3   8       40.03       36.29      1.63 o 
  -4   3   8      123.94      119.05      6.88 o 
  -3   3   8       47.56       47.30      1.55 o 
  -2   3   8       12.08       10.16      0.90 o 
  -1   3   8        0.09        0.01      0.57 o 
   0   3   8       26.75       24.23      1.45 o 
   1   3   8       77.18       73.11      2.29 o 
   2   3   8        0.99        1.10      0.60 o 
   3   3   8        1.13        0.67      0.53 o 
  -5   4   8        1.04        1.57      0.62 o 
  -4   4   8       23.08       21.07      1.10 o 
  -3   4   8       10.05        9.40      0.98 o 
  -2   4   8        0.10        0.21      0.63 o 
  -1   4   8       44.17       44.62      2.10 o 
   0   4   8      293.69      310.27      4.48 o 
   1   4   8        4.19        3.93      0.68 o 
   2   4   8        1.15        1.28      0.69 o 
   3   4   8        1.29        1.52      0.59 o 
  -5   5   8        1.57        1.55      0.53 o 
  -4   5   8        2.42        2.72      0.67 o 
  -3   5   8        6.29        5.08      0.71 o 
  -2   5   8       29.17       30.28      1.25 o 
  -1   5   8        0.54        0.39      0.76 o 
   0   5   8        1.82        1.63      0.76 o 
   1   5   8        2.93        2.22      1.10 o 
   2   5   8        1.00        0.78      0.62 o 
  -5   6   8        2.38        2.91      0.64 o 
  -4   6   8        1.81        2.57      0.74 o 
  -3   6   8        9.03        8.29      1.60 o 
  -2   6   8       16.80       16.76      1.70 o 
  -1   6   8        1.27        1.43      1.01 o 
   0   6   8        1.02        0.41      0.70 o 
   1   6   8        0.49        0.63      0.96 o 
  -4   7   8        1.86        2.05      0.60 o 
  -3   7   8        2.13        1.63      0.92 o 
  -2   7   8        5.59        5.17      1.11 o 
  -1   7   8        0.00       -0.23      0.67 o 
   0   7   8        0.04       -0.02      0.78 o 
  -2   8   8       10.65       11.54      1.20 o 
  -1   8   8        1.63        1.29      0.81 o 
   0 -13   9        1.52        1.03      0.82 o 
   1 -13   9        1.64        2.15      0.64 o 
   2 -13   9        5.50        5.95      0.70 o 
  -2 -12   9        2.26        1.77      0.57 o 
  -1 -12   9        9.55        7.93      0.84 o 
   0 -12   9        2.03        2.60      0.57 o 
   1 -12   9        0.63        0.32      0.56 o 
   2 -12   9        0.07       -0.27      0.54 o 
   3 -12   9        0.01       -0.24      0.46 o 
  -3 -11   9        0.21        0.50      0.74 o 
  -2 -11   9        0.03       -0.10      0.64 o 
  -1 -11   9        7.08        6.71      0.62 o 
   0 -11   9        2.30        2.84      0.56 o 
   1 -11   9       16.74       15.27      0.83 o 
   2 -11   9        4.33        2.53      0.61 o 
   3 -11   9        1.03        0.79      0.62 o 
   4 -11   9        3.05        2.04      0.83 o 
  -3 -10   9        6.78        7.38      0.69 o 
  -2 -10   9        0.69        0.70      0.57 o 
  -1 -10   9        3.47        2.53      0.65 o 
   0 -10   9       12.93       12.16      0.77 o 
   1 -10   9        1.18        1.19      0.55 o 
   2 -10   9        0.91        0.88      0.58 o 
   3 -10   9        2.66        2.39      0.76 o 
   4 -10   9        6.69        5.73      1.10 o 
  -4  -9   9       14.49       17.05      0.97 o 
  -3  -9   9        3.97        3.32      0.80 o 
  -2  -9   9        3.31        4.35      0.61 o 
  -1  -9   9        2.94        1.88      0.62 o 
   0  -9   9        2.27        1.64      0.62 o 
   1  -9   9       45.48       43.83      1.79 o 
   2  -9   9        1.85        1.81      0.62 o 
   3  -9   9       29.70       32.99      2.23 o 
   4  -9   9       47.05       50.43      1.96 o 
  -4  -8   9        2.57        2.83      0.77 o 
  -3  -8   9        0.00        0.06      0.70 o 
  -2  -8   9       20.40       20.55      1.06 o 
  -1  -8   9       28.66       25.46      1.15 o 
   0  -8   9        5.05        5.46      0.61 o 
   1  -8   9      106.69       95.27      2.47 o 
   2  -8   9        0.45        0.75      0.53 o 
   3  -8   9        1.67        1.29      1.11 o 
   4  -8   9        5.52        5.45      0.87 o 
   5  -8   9       14.66       17.46      1.29 o 
  -5  -7   9       11.07       11.86      0.88 o 
  -4  -7   9        9.13       11.69      1.07 o 
  -3  -7   9       59.74       58.24      2.03 o 
  -2  -7   9       87.61       83.93      1.99 o 
  -1  -7   9       56.56       62.42      1.72 o 
   0  -7   9        2.62        2.80      0.51 o 
   1  -7   9       44.31       42.00      1.35 o 
   2  -7   9       12.06       11.62      0.85 o 
   3  -7   9       11.90       11.63      1.24 o 
   4  -7   9       36.77       42.65      1.67 o 
   5  -7   9        3.83        3.83      0.65 o 
  -5  -6   9        0.01       -0.02      0.65 o 
  -4  -6   9        5.36        3.93      0.84 o 
  -3  -6   9        8.11        7.12      0.99 o 
  -2  -6   9       37.54       38.79      1.29 o 
  -1  -6   9       86.27       87.57      1.85 o 
   0  -6   9      129.40      123.94      2.40 o 
   1  -6   9       47.92       44.42      1.37 o 
   2  -6   9       12.88       12.90      1.11 o 
   3  -6   9        1.47        1.28      0.58 o 
   4  -6   9        6.21        6.30      0.93 o 
   5  -6   9        8.12        9.88      1.44 o 
  -5  -5   9        0.82        0.69      0.63 o 
  -4  -5   9       41.17       39.42      1.41 o 
  -3  -5   9       27.72       26.04      1.19 o 
  -2  -5   9        2.93        2.60      0.65 o 
  -1  -5   9       16.97       16.10      0.92 o 
   0  -5   9      105.34      111.69      2.51 o 
   1  -5   9        0.29        0.27      0.53 o 
   2  -5   9        2.37        2.08      0.58 o 
   3  -5   9        5.41        5.52      0.74 o 
   4  -5   9        9.87        6.64      1.35 o 
   5  -5   9        3.69        3.39      0.65 o 
  -6  -4   9        1.47        1.21      0.81 o 
  -5  -4   9        2.81        1.99      0.72 o 
  -4  -4   9       13.81       11.36      1.11 o 
  -3  -4   9        0.05       -0.20      0.62 o 
  -2  -4   9       52.28       51.55      1.24 o 
  -1  -4   9        2.26        1.62      0.61 o 
   0  -4   9       12.90       14.04      0.98 o 
   1  -4   9       56.99       54.79      1.46 o 
   2  -4   9       29.37       29.87      1.17 o 
   3  -4   9        7.24        7.67      0.99 o 
   4  -4   9        3.79        4.95      1.00 o 
   5  -4   9        2.78        4.12      0.68 o 
  -6  -3   9        5.74        5.13      0.69 o 
  -5  -3   9        0.66       -0.02      1.11 o 
  -4  -3   9       12.17       10.20      1.52 o 
  -3  -3   9      128.01      131.32      2.17 o 
  -2  -3   9       37.34       34.88      0.72 o 
  -1  -3   9       55.68       57.79      1.54 o 
   0  -3   9        0.42        0.42      0.42 o 
   1  -3   9       19.55       17.72      0.67 o 
   2  -3   9       50.81       54.09      2.66 o 
   3  -3   9       95.06       92.97      3.68 o 
   4  -3   9        1.90        1.46      0.73 o 
   5  -3   9        0.61        0.24      0.83 o 
  -6  -2   9        0.54        0.15      0.55 o 
  -5  -2   9        0.26       -0.11      0.79 o 
  -4  -2   9       21.48       24.04      1.44 o 
  -3  -2   9       68.35       62.92      1.08 o 
  -2  -2   9        8.73        7.32      0.53 o 
  -1  -2   9       16.88       17.81      0.81 o 
   0  -2   9        6.59        8.16      0.54 o 
   1  -2   9        0.25        0.22      0.39 o 
   2  -2   9      455.80      489.14      5.37 o 
   3  -2   9       37.43       41.14      2.41 o 
   4  -2   9       18.98       18.57      1.21 o 
  -6  -1   9        4.68        4.94      0.78 o 
  -5  -1   9        1.15        0.44      0.81 o 
  -4  -1   9       45.91       47.10      2.21 o 
  -3  -1   9      231.74      223.51      2.75 o 
  -2  -1   9      329.92      339.62      3.90 o 
  -1  -1   9        5.66        6.22      0.48 o 
   0  -1   9       18.03       19.14      0.72 o 
   1  -1   9       97.13      102.01      1.40 o 
   2  -1   9       33.43       36.58      1.34 o 
   3  -1   9       20.79       20.32      1.33 o 
   4  -1   9        0.64        0.27      0.68 o 
  -6   0   9        4.84        4.98      0.76 o 
  -5   0   9        4.13        3.53      0.81 o 
  -4   0   9       21.10       20.39      1.11 o 
  -3   0   9       28.42       28.88      1.23 o 
  -2   0   9      115.78      110.71      1.84 o 
  -1   0   9       26.71       28.97      0.78 o 
   0   0   9       15.09       11.82      0.65 o 
   1   0   9       39.09       41.33      2.18 o 
   2   0   9        6.64        6.34      0.99 o 
   3   0   9       21.16       19.44      1.25 o 
   4   0   9        0.52        0.96      0.62 o 
  -6   1   9        4.01        5.19      0.74 o 
  -5   1   9        6.51        6.81      0.76 o 
  -4   1   9        0.20       -0.04      0.64 o 
  -3   1   9        1.83        1.52      0.55 o 
  -2   1   9       44.66       45.39      1.07 o 
  -1   1   9        2.73        2.70      0.48 o 
   0   1   9       45.50       46.88      1.50 o 
   1   1   9      229.08      231.02      3.95 o 
   2   1   9        0.36        0.30      1.04 o 
   3   1   9        8.59        8.06      0.94 o 
   4   1   9       29.75       33.13      1.69 o 
  -6   2   9        4.98        6.10      1.08 o 
  -5   2   9        0.05       -0.04      0.58 o 
  -4   2   9       45.64       42.79      1.85 o 
  -3   2   9        0.49        0.73      0.66 o 
  -2   2   9        0.29        0.86      0.60 o 
  -1   2   9        0.69        0.80      0.63 o 
   0   2   9        6.45        5.07      0.97 o 
   1   2   9        0.64        0.67      0.76 o 
   2   2   9       61.18       55.01      2.84 o 
   3   2   9       35.18       34.73      1.41 o 
  -5   3   9        9.95        9.05      0.97 o 
  -4   3   9        4.87        4.18      0.68 o 
  -3   3   9        1.16        1.32      0.66 o 
  -2   3   9       85.98       80.68      1.97 o 
  -1   3   9       22.01       15.74      2.06 o 
   0   3   9        8.31       10.63      1.06 o 
   1   3   9       14.99       17.41      1.26 o 
   2   3   9        1.78        2.11      1.10 o 
   3   3   9        3.75        4.96      1.08 o 
  -5   4   9        4.15        3.95      0.77 o 
  -4   4   9        3.20        3.37      0.65 o 
  -3   4   9        7.37        8.42      0.98 o 
  -2   4   9        0.28       -0.05      0.63 o 
  -1   4   9       84.62       79.90      2.33 o 
   0   4   9       13.14       12.39      1.12 o 
   1   4   9        3.26        3.63      0.93 o 
   2   4   9        4.23        4.49      0.72 o 
  -5   5   9        1.36        1.10      0.80 o 
  -4   5   9        0.91        1.99      0.58 o 
  -3   5   9        7.34        6.94      0.71 o 
  -2   5   9        7.66        8.97      0.80 o 
  -1   5   9       20.06       20.60      1.83 o 
   0   5   9        1.86        2.83      0.72 o 
   1   5   9        2.90        2.39      0.68 o 
  -4   6   9        2.96        2.90      0.67 o 
  -3   6   9        3.44        3.19      0.75 o 
  -2   6   9        0.00        0.01      0.86 o 
  -1   6   9        4.75        4.65      0.77 o 
   0   6   9        0.56        0.11      0.59 o 
  -3   7   9        0.07       -0.30      0.74 o 
  -2   7   9        2.54        2.91      0.62 o 
  -1   7   9        2.58        2.45      0.89 o 
   0 -13  10        3.22        2.78      0.84 o 
   1 -13  10        1.70        1.71      0.80 o 
  -1 -12  10        1.45        2.14      1.02 o 
   0 -12  10        1.72        1.22      0.52 o 
   1 -12  10        2.38        2.06      0.48 o 
   2 -12  10        2.59        2.86      0.55 o 
  -2 -11  10        0.83        0.79      0.59 o 
  -1 -11  10        2.23        1.12      0.47 o 
   0 -11  10        2.40        1.83      0.59 o 
   1 -11  10        2.81        2.12      0.52 o 
   2 -11  10       17.98       16.73      0.90 o 
   3 -11  10        2.06        1.87      0.54 o 
  -3 -10  10        0.07        0.23      0.50 o 
  -2 -10  10        0.59        0.65      0.54 o 
  -1 -10  10        7.73        6.31      0.73 o 
   0 -10  10        3.47        2.17      0.78 o 
   1 -10  10        3.14        3.06      0.58 o 
   2 -10  10       16.55       15.45      1.14 o 
   3 -10  10        6.43        4.86      1.12 o 
   4 -10  10        0.12        0.09      0.80 o 
  -4  -9  10        2.96        3.18      0.51 o 
  -3  -9  10        1.55        1.80      0.57 o 
  -2  -9  10        0.34        0.52      0.55 o 
  -1  -9  10        0.89        0.57      0.58 o 
   0  -9  10        9.92        9.71      1.23 o 
   1  -9  10       84.88       79.34      2.31 o 
   2  -9  10        3.78        3.41      0.79 o 
   3  -9  10        4.81        5.57      1.25 o 
   4  -9  10        1.26        1.04      0.61 o 
  -4  -8  10        2.21        1.96      0.64 o 
  -3  -8  10        0.13        0.82      0.77 o 
  -2  -8  10       65.34       67.85      1.70 o 
  -1  -8  10       38.09       38.48      1.34 o 
   0  -8  10       81.03       76.31      3.74 o 
   1  -8  10       22.33       22.52      1.09 o 
   2  -8  10        3.76        3.39      0.62 o 
   3  -8  10        5.02        4.77      0.88 o 
   4  -8  10       34.00       36.80      1.39 o 
  -5  -7  10       12.41       12.15      1.12 o 
  -4  -7  10        1.48        1.32      0.70 o 
  -3  -7  10        0.01       -0.09      0.76 o 
  -2  -7  10       13.30       17.28      1.00 o 
  -1  -7  10        0.66        1.03      0.81 o 
   0  -7  10        3.56        3.13      0.68 o 
   1  -7  10       15.91       15.39      1.40 o 
   2  -7  10        2.29        2.86      0.83 o 
   3  -7  10       20.58       25.83      1.42 o 
   4  -7  10        4.43        3.73      0.62 o 
  -5  -6  10       10.38       11.84      1.29 o 
  -4  -6  10        3.41        3.08      0.84 o 
  -3  -6  10       49.43       42.72      1.75 o 
  -2  -6  10      316.28      314.43      4.32 o 
  -1  -6  10      166.20      160.96      3.66 o 
   0  -6  10       55.18       58.03      1.58 o 
   1  -6  10       22.03       20.76      1.42 o 
   2  -6  10        0.76        0.59      0.67 o 
   3  -6  10       82.49       89.48      2.37 o 
   4  -6  10       23.91       28.67      1.98 o 
  -5  -5  10        6.87        7.59      1.23 o 
  -4  -5  10       35.57       34.46      2.72 o 
  -3  -5  10       16.04       17.43      1.28 o 
  -2  -5  10       42.14       40.82      1.66 o 
  -1  -5  10       19.04       19.90      0.89 o 
   0  -5  10        0.00        0.11      0.55 o 
   1  -5  10        1.52        1.77      0.59 o 
   2  -5  10        9.82        9.00      1.11 o 
   3  -5  10      227.50      239.23      3.69 o 
   4  -5  10        2.59        3.00      1.13 o 
  -5  -4  10       29.66       28.06      1.33 o 
  -4  -4  10        0.03        0.41      0.77 o 
  -3  -4  10      163.23      167.63     14.80 o 
  -2  -4  10      150.32      153.03      2.99 o 
  -1  -4  10       30.20       29.92      1.06 o 
   0  -4  10       39.09       37.16      1.73 o 
   1  -4  10        0.76        0.87      0.67 o 
   2  -4  10        0.01        0.03      1.03 o 
   3  -4  10       20.10       23.87      1.36 o 
   4  -4  10        0.07        0.52      0.67 o 
  -5  -3  10        5.54        6.12      0.86 o 
  -4  -3  10       32.74       30.93      1.82 o 
  -3  -3  10       69.02       78.18      8.06 o 
  -2  -3  10       28.97       29.66      2.89 o 
  -1  -3  10        1.32        0.85      0.42 o 
   0  -3  10        4.71        4.28      0.44 o 
   1  -3  10       35.19       36.40      2.41 o 
   2  -3  10       69.46       71.34      2.16 o 
   3  -3  10        4.01        3.87      1.35 o 
   4  -3  10        5.51        4.49      0.80 o 
  -6  -2  10        4.01        4.43      0.92 o 
  -5  -2  10        7.36        7.96      0.94 o 
  -4  -2  10       13.80       13.63      1.19 o 
  -3  -2  10        0.99        0.75      0.68 o 
  -2  -2  10        2.34        2.02      0.50 o 
  -1  -2  10        8.56        9.68      0.67 o 
   0  -2  10       21.18       20.24      0.70 o 
   1  -2  10      131.77      133.28      2.97 o 
   2  -2  10       36.72       40.57      1.71 o 
   3  -2  10        4.45        4.32      0.81 o 
   4  -2  10        0.14        0.14      0.59 o 
  -6  -1  10        6.37        9.64      1.13 o 
  -5  -1  10        3.06        3.07      0.81 o 
  -4  -1  10       85.59       87.30      2.63 o 
  -3  -1  10       71.21       78.04      1.77 o 
  -2  -1  10       71.32       71.84      1.82 o 
  -1  -1  10        4.55        4.26      0.52 o 
   0  -1  10       77.26       83.27      3.15 o 
   1  -1  10        3.64        3.20      0.82 o 
   2  -1  10       54.53       53.54      1.96 o 
   3  -1  10        0.80        0.53      0.71 o 
   4  -1  10        1.42        2.39      0.86 o 
  -5   0  10        1.18        1.27      0.71 o 
  -4   0  10       25.44       25.11      1.18 o 
  -3   0  10       58.49       58.85      1.71 o 
  -2   0  10       28.99       27.41      1.04 o 
  -1   0  10       95.43       93.44      2.16 o 
   0   0  10       88.97       75.94      2.68 o 
   1   0  10       83.29       92.31      2.97 o 
   2   0  10       35.35       17.89      1.68 o 
   3   0  10        9.42       10.12      0.94 o 
  -5   1  10        0.23       -0.07      0.53 o 
  -4   1  10        0.25        0.17      0.61 o 
  -3   1  10       80.49       80.27      2.44 o 
  -2   1  10        0.55        0.22      0.66 o 
  -1   1  10        1.05        0.54      0.77 o 
   0   1  10      119.79      103.93      3.83 o 
   1   1  10        0.07        0.39      0.56 o 
   2   1  10       75.06       68.94      3.03 o 
   3   1  10       18.79       18.45      1.04 o 
  -5   2  10        3.15        3.54      0.77 o 
  -4   2  10        5.27        4.55      0.90 o 
  -3   2  10        0.03       -0.05      0.63 o 
  -2   2  10       23.41       19.92      1.10 o 
  -1   2  10        0.88        0.42      0.82 o 
   0   2  10        0.85       -0.17      1.13 o 
   1   2  10        3.18        2.75      1.26 o 
   2   2  10        6.79        5.71      0.87 o 
   3   2  10        1.60        2.15      0.82 o 
  -5   3  10        6.59        7.66      0.89 o 
  -4   3  10        8.40        6.69      0.73 o 
  -3   3  10       75.89       71.50      2.08 o 
  -2   3  10       51.96       50.46      1.92 o 
  -1   3  10        7.64        7.32      1.01 o 
   0   3  10        0.64        0.74      0.76 o 
   1   3  10        5.35        5.36      1.29 o 
   2   3  10        1.31        2.51      1.02 o 
  -4   4  10        0.00        0.04      0.51 o 
  -3   4  10        0.18        0.13      0.60 o 
  -2   4  10        8.44       10.50      1.05 o 
  -1   4  10        0.01        0.20      0.96 o 
   0   4  10        3.70        4.02      0.81 o 
   1   4  10       10.15       14.11      1.40 o 
  -4   5  10        0.08        0.51      0.58 o 
  -3   5  10       13.81       14.07      1.31 o 
  -2   5  10        0.49        0.11      0.89 o 
  -1   5  10        0.00        0.23      0.93 o 
   0   5  10       21.21       22.07      1.27 o 
  -3   6  10        2.56        2.78      0.89 o 
  -2   6  10        0.14        0.13      0.75 o 
  -1 -12  11        0.39        0.49      0.77 o 
   0 -12  11        0.06        0.05      0.46 o 
   1 -12  11        4.43        5.74      0.72 o 
   2 -12  11       10.51       12.21      0.84 o 
  -2 -11  11        0.10        0.10      0.56 o 
  -1 -11  11        0.00        0.21      0.52 o 
   0 -11  11        0.01        0.25      0.52 o 
   1 -11  11        8.49        8.40      0.72 o 
   2 -11  11        1.10        0.71      0.51 o 
   3 -11  11        3.08        2.26      0.86 o 
  -3 -10  11        3.19        4.06      0.64 o 
  -2 -10  11        0.02       -0.09      0.62 o 
  -1 -10  11       10.12       11.45      0.99 o 
   0 -10  11        0.24        0.35      0.74 o 
   1 -10  11        6.80        5.43      0.69 o 
   2 -10  11        0.00       -0.26      0.62 o 
   3 -10  11        0.49        0.23      0.91 o 
  -3  -9  11        4.99        6.04      0.64 o 
  -2  -9  11        1.66        1.36      0.70 o 
  -1  -9  11       10.05       12.58      1.97 o 
   0  -9  11       22.54       19.14      1.22 o 
   1  -9  11        1.69        2.82      0.85 o 
   2  -9  11        3.64        4.20      0.76 o 
   3  -9  11        1.55        1.86      0.91 o 
  -4  -8  11       29.08       36.59      1.33 o 
  -3  -8  11       23.84       22.29      0.93 o 
  -2  -8  11        2.17        2.66      0.65 o 
  -1  -8  11        1.65        2.03      0.81 o 
   0  -8  11       11.42       11.62      1.06 o 
   1  -8  11        0.40        0.25      0.74 o 
   2  -8  11        0.37        0.69      0.67 o 
   3  -8  11        7.90        8.44      0.94 o 
   4  -8  11       56.57       61.83      2.13 o 
  -4  -7  11       15.83       19.17      1.63 o 
  -3  -7  11        4.03        5.15      0.88 o 
  -2  -7  11       21.99       21.82      1.36 o 
  -1  -7  11        9.45        9.51      1.06 o 
   0  -7  11       14.82       16.88      0.99 o 
   1  -7  11        6.00        6.19      0.75 o 
   2  -7  11        5.39        5.51      0.87 o 
   3  -7  11        1.97        2.06      0.76 o 
   4  -7  11       20.74       22.47      1.08 o 
  -5  -6  11        1.01        1.04      0.57 o 
  -4  -6  11        5.39        3.51      1.03 o 
  -3  -6  11       38.29       22.86      1.82 o 
  -2  -6  11       82.73       89.53      2.48 o 
  -1  -6  11       34.75       40.70      1.72 o 
   0  -6  11        0.40        0.03      0.60 o 
   1  -6  11        4.70        5.78      0.73 o 
   2  -6  11        1.03        0.84      0.70 o 
   3  -6  11        5.05        5.50      0.69 o 
   4  -6  11        1.41        1.68      0.93 o 
  -5  -5  11        2.23        3.97      0.90 o 
  -4  -5  11        8.00        7.03      1.19 o 
  -3  -5  11       34.60       34.81      2.26 o 
  -2  -5  11       28.24       26.39      1.46 o 
  -1  -5  11       21.09       20.37      1.03 o 
   0  -5  11        7.26        7.87      0.79 o 
   1  -5  11       23.13       22.31      1.35 o 
   2  -5  11      287.51      285.52      6.07 o 
   3  -5  11        4.11        4.56      0.84 o 
   4  -5  11       10.40       10.12      1.28 o 
  -5  -4  11        8.57       11.73      0.90 o 
  -4  -4  11        7.12        7.99      1.21 o 
  -3  -4  11      160.35      169.95      3.28 o 
  -2  -4  11      144.80      155.92      3.91 o 
  -1  -4  11       41.30       43.31      1.79 o 
   0  -4  11        5.59        4.45      0.84 o 
   1  -4  11        9.08       11.65      1.08 o 
   2  -4  11        0.32        0.53      0.99 o 
   3  -4  11        4.69        4.56      1.31 o 
   4  -4  11        1.48        0.69      0.58 o 
  -5  -3  11        2.92        1.28      0.86 o 
  -4  -3  11       18.97       17.89      1.97 o 
  -3  -3  11       72.79       72.65      3.27 o 
  -2  -3  11       72.13       79.79      2.26 o 
  -1  -3  11       32.65       34.01      1.31 o 
   0  -3  11        3.49        3.21      0.75 o 
   1  -3  11      124.11      116.39      2.84 o 
   2  -3  11      112.09      123.83      3.19 o 
   3  -3  11        0.92        1.24      1.08 o 
   4  -3  11        9.05        8.43      0.73 o 
  -5  -2  11        0.20        0.18      0.64 o 
  -4  -2  11        7.03        6.14      0.76 o 
  -3  -2  11       21.71       21.38      1.81 o 
  -2  -2  11       44.23       49.03      2.63 o 
  -1  -2  11        4.82        4.80      0.61 o 
   0  -2  11        0.66        0.36      0.60 o 
   1  -2  11       58.27       55.00      2.00 o 
   2  -2  11        0.78        1.36      0.60 o 
   3  -2  11        0.54        0.69      0.97 o 
  -5  -1  11        1.05        1.34      1.00 o 
  -4  -1  11       23.48       26.74      1.36 o 
  -3  -1  11        0.91        1.09      0.60 o 
  -2  -1  11        4.39        4.07      0.89 o 
  -1  -1  11       13.54       11.19      0.91 o 
   0  -1  11        7.46        7.08      0.76 o 
   1  -1  11        6.48        8.59      1.33 o 
   2  -1  11        0.05       -0.24      0.77 o 
   3  -1  11        0.03        0.15      0.61 o 
  -5   0  11        0.80        0.97      0.92 o 
  -4   0  11        7.25        8.71      1.13 o 
  -3   0  11        4.67        6.19      0.96 o 
  -2   0  11       19.18       15.10      0.98 o 
  -1   0  11       32.14       25.04      1.18 o 
   0   0  11        0.40        0.10      0.57 o 
   1   0  11        0.91        0.48      0.78 o 
   2   0  11        1.61        1.15      1.11 o 
   3   0  11       22.50       23.11      1.07 o 
  -5   1  11        0.02        0.21      0.90 o 
  -4   1  11        0.38        0.78      0.64 o 
  -3   1  11        6.63        6.25      0.77 o 
  -2   1  11        2.88        3.48      0.91 o 
  -1   1  11       25.76       21.79      1.42 o 
   0   1  11        0.82        1.40      0.77 o 
   1   1  11        0.01        0.40      0.64 o 
   2   1  11       18.12       17.32      1.11 o 
  -5   2  11        0.15        0.85      0.79 o 
  -4   2  11        1.04        1.03      0.72 o 
  -3   2  11       16.80       18.86      1.03 o 
  -2   2  11        2.10        1.86      0.80 o 
  -1   2  11       23.85       20.78      1.38 o 
   0   2  11       15.92       14.07      0.93 o 
   1   2  11        2.18        2.98      1.14 o 
   2   2  11       23.89       32.99      1.78 o 
  -4   3  11       16.71       15.01      0.82 o 
  -3   3  11        7.42        5.73      0.84 o 
  -2   3  11        4.04        4.43      0.88 o 
  -1   3  11        2.56        2.20      0.81 o 
   0   3  11        1.06        0.52      0.53 o 
   1   3  11        0.16        0.36      0.92 o 
  -3   4  11        0.83        0.90      0.60 o 
  -2   4  11        1.92        1.50      0.94 o 
  -1   4  11        1.50        1.47      0.85 o 
   0   4  11        4.19        3.63      1.01 o 
  -2   5  11        0.38        0.40      0.74 o 
   0 -12  12        6.17        7.15      0.97 o 
   1 -12  12       23.15       23.02      1.42 o 
  -1 -11  12        3.48        4.34      0.54 o 
   0 -11  12        0.27        0.69      0.50 o 
   1 -11  12        0.01        0.20      0.60 o 
   2 -11  12        9.47        8.07      0.74 o 
  -2 -10  12        1.13        1.25      0.59 o 
  -1 -10  12       32.98       34.26      1.39 o 
   0 -10  12        1.60        1.85      0.54 o 
   1 -10  12        0.75        0.79      0.64 o 
   2 -10  12        0.16        0.06      0.58 o 
   3 -10  12        0.01        0.07      0.73 o 
  -3  -9  12       16.07       16.94      1.43 o 
  -2  -9  12       11.46       11.03      1.34 o 
  -1  -9  12        7.10        5.95      1.17 o 
   0  -9  12        2.19        2.81      1.15 o 
   1  -9  12        7.72        6.64      1.10 o 
   2  -9  12        1.19        1.25      0.99 o 
   3  -9  12       12.47       13.37      1.26 o 
  -4  -8  12        0.17        0.22      0.70 o 
  -3  -8  12        3.12        2.26      0.72 o 
  -2  -8  12       94.51       98.02      5.29 o 
  -1  -8  12        2.59        1.70      0.67 o 
   0  -8  12       12.74       14.82      1.10 o 
   1  -8  12        0.00       -0.10      0.69 o 
   2  -8  12        0.28        1.01      0.94 o 
   3  -8  12       72.47       78.64      1.84 o 
  -4  -7  12        7.37        9.82      0.85 o 
  -3  -7  12       19.82       24.39      1.29 o 
  -2  -7  12       38.47       42.47      2.83 o 
  -1  -7  12      160.31      180.34      3.37 o 
   0  -7  12        0.01        0.02      0.58 o 
   1  -7  12        0.11        0.06      0.59 o 
   2  -7  12        1.29        1.81      0.70 o 
   3  -7  12        1.41        0.71      0.62 o 
  -4  -6  12        0.33       -0.12      0.60 o 
  -3  -6  12        0.31        0.64      0.75 o 
  -2  -6  12        7.61        8.13      1.01 o 
  -1  -6  12       84.55       89.19      2.73 o 
   0  -6  12        9.66       10.01      0.83 o 
   1  -6  12        0.00        0.28      0.59 o 
   2  -6  12       43.97       42.29      2.39 o 
   3  -6  12        5.04        5.03      1.19 o 
  -4  -5  12        0.00       -0.14      0.67 o 
  -3  -5  12        7.92        8.67      0.93 o 
  -2  -5  12       51.33       51.59      6.06 o 
  -1  -5  12        0.01        0.31      0.75 o 
   0  -5  12        1.60        1.93      0.79 o 
   1  -5  12       32.16       28.22      1.49 o 
   2  -5  12       44.15       43.09      2.42 o 
   3  -5  12        1.47        1.95      0.62 o 
  -5  -4  12        1.36        1.78      0.80 o 
  -4  -4  12        0.22        0.56      0.91 o 
  -3  -4  12        3.36        2.25      1.02 o 
  -2  -4  12        0.59        0.48      1.20 o 
  -1  -4  12        0.38        0.14      0.77 o 
   0  -4  12       15.74       14.28      1.19 o 
   1  -4  12        0.41        0.85      0.73 o 
   2  -4  12        7.28        7.85      0.94 o 
   3  -4  12        9.53        8.54      1.29 o 
  -5  -3  12        0.67        0.60      0.82 o 
  -4  -3  12        3.37        3.61      1.06 o 
  -3  -3  12        1.89        1.77      0.97 o 
  -2  -3  12        4.88        5.41      0.72 o 
  -1  -3  12       21.23       19.01      1.05 o 
   0  -3  12       43.02       36.28      1.75 o 
   1  -3  12       53.13       51.93      2.70 o 
   2  -3  12        0.81       -0.05      0.54 o 
   3  -3  12        0.96        1.10      0.92 o 
  -4  -2  12        0.39        0.14      0.67 o 
  -3  -2  12        1.62        1.66      0.72 o 
  -2  -2  12        1.27        1.75      0.64 o 
  -1  -2  12       39.21       40.75      1.23 o 
   0  -2  12        6.08        3.96      0.86 o 
   1  -2  12        6.41        6.73      0.93 o 
   2  -2  12        1.04        1.35      0.55 o 
   3  -2  12        1.69        0.64      0.87 o 
  -4  -1  12        1.57        1.41      1.06 o 
  -3  -1  12        7.46        7.34      0.92 o 
  -2  -1  12        3.69        2.15      0.65 o 
  -1  -1  12       15.73       12.22      0.80 o 
   0  -1  12       11.60        9.09      1.02 o 
   1  -1  12       16.34       15.07      1.13 o 
   2  -1  12        0.32        0.11      0.96 o 
  -4   0  12        2.50        4.64      1.14 o 
  -3   0  12        4.37        3.38      1.15 o 
  -2   0  12        0.69        0.43      0.76 o 
  -1   0  12        4.81        4.16      0.60 o 
   0   0  12        1.16        0.89      0.68 o 
   1   0  12        0.41        0.68      0.66 o 
   2   0  12       10.32       10.94      1.28 o 
  -4   1  12        0.96        1.83      1.08 o 
  -3   1  12        0.76        0.56      1.04 o 
  -2   1  12       10.94       10.19      1.03 o 
  -1   1  12        1.71        2.15      1.12 o 
   0   1  12        8.79        8.56      0.77 o 
   1   1  12        5.41        6.71      1.16 o 
  -4   2  12        5.19        5.98      1.08 o 
  -3   2  12        5.74        8.22      0.93 o 
  -2   2  12        0.39        0.47      0.71 o 
  -1   2  12        0.00        0.18      0.54 o 
   0   2  12        3.33        3.51      0.69 o 
   1   2  12        7.91       10.66      1.23 o 
  -3   3  12        0.85        1.87      0.61 o 
  -2   3  12        5.43        4.80      1.02 o 
  -1   3  12        4.67        7.25      0.67 o 
   0 -11  13        1.05        1.72      0.59 o 
   1 -11  13        3.68        2.83      0.82 o 
  -2 -10  13       22.61       26.29      1.51 o 
  -1 -10  13       22.97       28.08      1.75 o 
   0 -10  13        4.16        6.39      0.78 o 
   1 -10  13        2.91        3.06      0.64 o 
   2 -10  13        4.81        5.13      0.94 o 
  -2  -9  13        0.22        0.84      0.88 o 
  -1  -9  13        5.75        6.67      1.24 o 
   0  -9  13        2.84        3.34      1.04 o 
   1  -9  13        2.35        2.60      0.65 o 
   2  -9  13        3.08        2.99      0.66 o 
  -3  -8  13        4.67        3.04      0.65 o 
  -2  -8  13       13.72       15.92      1.08 o 
  -1  -8  13        1.31        1.42      0.73 o 
   0  -8  13       13.69       15.85      0.89 o 
   1  -8  13        1.51        1.54      0.52 o 
   2  -8  13       30.38       35.09      1.34 o 
  -3  -7  13       23.51       23.11      1.19 o 
  -2  -7  13       18.79       18.68      1.59 o 
  -1  -7  13       10.93       11.23      1.05 o 
   0  -7  13        2.41        2.44      0.60 o 
   1  -7  13        0.23        0.30      0.53 o 
   2  -7  13        6.35        7.30      0.87 o 
  -4  -6  13        0.25        0.30      0.83 o 
  -3  -6  13        1.84        0.87      0.69 o 
  -2  -6  13       57.71       60.26      2.61 o 
  -1  -6  13       12.84       12.27      0.83 o 
   0  -6  13       47.56       49.28      2.19 o 
   1  -6  13       30.79       32.11      1.51 o 
   2  -6  13       17.75       18.85      1.16 o 
   3  -6  13        4.03        4.67      0.96 o 
  -4  -5  13        4.14        3.03      0.99 o 
  -3  -5  13        0.26        0.56      1.00 o 
  -2  -5  13        5.33        6.18      1.37 o 
  -1  -5  13        1.29        1.86      0.74 o 
   0  -5  13        4.52        6.14      0.92 o 
   1  -5  13       22.39       21.04      1.75 o 
   2  -5  13       12.27       13.21      1.23 o 
   3  -5  13        9.68        8.46      1.11 o 
  -4  -4  13        2.74        3.61      1.05 o 
  -3  -4  13        1.79        1.72      1.03 o 
  -2  -4  13        5.42        4.53      1.22 o 
  -1  -4  13       35.31       32.03      1.54 o 
   0  -4  13       15.02       14.78      1.15 o 
   1  -4  13        0.17        0.00      0.67 o 
   2  -4  13        1.09        0.50      0.61 o 
  -4  -3  13        3.73        5.57      1.02 o 
  -3  -3  13        1.92        2.57      1.14 o 
  -2  -3  13       17.40       17.25      0.97 o 
  -1  -3  13        2.75        1.78      0.77 o 
   0  -3  13        0.02        0.27      0.72 o 
   1  -3  13       12.11       11.62      0.97 o 
   2  -3  13        1.51        1.36      0.60 o 
  -4  -2  13        8.53        9.36      1.20 o 
  -3  -2  13        0.01        0.00      0.66 o 
  -2  -2  13        1.73        1.93      0.59 o 
  -1  -2  13        2.22        2.01      0.69 o 
   0  -2  13        4.70        4.20      0.80 o 
   1  -2  13        5.51        6.37      0.67 o 
   2  -2  13        0.58        1.31      0.82 o 
  -4  -1  13        0.24        0.53      0.84 o 
  -3  -1  13        0.13        0.12      0.95 o 
  -2  -1  13       13.28       10.52      0.79 o 
  -1  -1  13        0.15        0.26      0.69 o 
   0  -1  13       22.21       19.14      1.68 o 
   1  -1  13        0.36        0.73      0.61 o 
  -4   0  13        0.43        0.39      0.81 o 
  -3   0  13        0.04        0.10      0.61 o 
  -2   0  13        0.28        0.16      0.56 o 
  -1   0  13        4.38        3.27      0.74 o 
   0   0  13        0.14        0.19      0.62 o 
   1   0  13        0.15        0.38      0.57 o 
  -3   1  13        3.70        2.83      0.75 o 
  -2   1  13       19.10       22.78      1.16 o 
  -1   1  13        0.03        0.09      0.53 o 
   0   1  13        0.29        0.86      0.59 o 
  -2   2  13        1.19        1.07      0.57 o 
  -1   2  13        0.54        0.30      0.69 o 
   0 -10  14        2.63        3.66      0.62 o 
  -1  -9  14        7.91        7.64      1.02 o 
   0  -9  14        1.77        2.30      0.64 o 
   1  -9  14        0.47        0.68      0.74 o 
  -2  -8  14        2.03        1.69      0.63 o 
  -1  -8  14        7.74        7.83      0.80 o 
   0  -8  14        1.24        1.44      0.51 o 
   1  -8  14        0.23        0.26      0.83 o 
  -3  -7  14        2.06        2.07      0.91 o 
  -2  -7  14        0.07        0.13      0.58 o 
  -1  -7  14       17.02       18.86      1.08 o 
   0  -7  14        0.54        0.77      0.59 o 
   1  -7  14        0.00       -0.16      0.90 o 
   2  -7  14       10.82       11.56      1.24 o 
  -3  -6  14        1.36        1.89      0.91 o 
  -2  -6  14        3.05        2.91      1.02 o 
  -1  -6  14       17.53       21.05      1.16 o 
   0  -6  14        4.57        4.01      0.76 o 
   1  -6  14        0.02        0.49      0.91 o 
   2  -6  14        0.41        1.04      0.56 o 
  -3  -5  14        0.00       -0.24      0.83 o 
  -2  -5  14        5.18        5.99      1.15 o 
  -1  -5  14        0.42        0.70      0.65 o 
   0  -5  14       12.00       11.71      1.25 o 
   1  -5  14        1.78        2.19      0.97 o 
   2  -5  14        3.29        2.33      0.92 o 
  -3  -4  14        0.12        0.12      0.92 o 
  -2  -4  14        0.55        1.46      0.96 o 
  -1  -4  14       20.11       17.03      1.11 o 
   0  -4  14        6.48        4.91      0.79 o 
   1  -4  14        6.20        6.41      0.80 o 
  -3  -3  14        9.60       10.01      1.24 o 
  -2  -3  14        0.00        0.08      0.62 o 
  -1  -3  14        0.24        0.32      0.61 o 
   0  -3  14        0.02        0.10      0.80 o 
   1  -3  14        1.26        0.81      0.48 o 
  -3  -2  14        5.94        8.00      0.79 o 
  -2  -2  14        2.03        1.61      0.64 o 
  -1  -2  14        1.65        1.99      0.65 o 
   0  -2  14        3.13        2.11      0.62 o 
   1  -2  14        1.81        2.11      0.55 o 
  -3  -1  14        0.02        0.11      0.87 o 
  -2  -1  14        5.42        6.03      1.04 o 
  -1  -1  14        0.37        0.81      0.89 o 
   0  -1  14        2.00        2.28      0.63 o 
  -2   0  14        1.81        2.82      0.91 o 
  -1   0  14        0.89        1.59      0.61 o 
  -1  -7  15        3.39        4.09      0.92 o 
   0  -7  15        0.30        0.06      0.66 o 
  -2  -6  15        2.10        1.57      0.89 o 
  -1  -6  15        8.43        8.38      1.11 o 
   0  -6  15       16.07       18.29      1.32 o 
  -2  -5  15        4.66        4.48      0.94 o 
  -1  -5  15        0.00        0.31      0.57 o 
   0  -5  15        1.26        0.82      0.81 o 
  -2  -4  15        1.84        3.92      0.93 o 
  -1  -4  15        0.03        0.14      0.59 o 
   0  -4  15        0.72        1.07      0.75 o 
  -1  -3  15        0.04       -0.22      0.71 o 
                                                 
